# Supplementary material for: Quantitative PCR provides a simple and accessible method for quantitative microbiota profiling
Source: PLoS One. 2020 Jan 15;15(1):e0227285. doi: 10.1371/journal.pone.0227285 (PMC6961887; doi:10.1371/journal.pone.0227285)
Supplement: S1 File — This file contains the following data: simulated intervention used in S1 and S2 Figs, total bacterial and taxon-specific qPCR, and qPCR of butyryl-CoA:acetate CoA-transferase gene. (XLSX) [file pone.0227285.s004.xlsx]

## Sheet: simulated_data_complex
time	id	intervention	group	Firmicutes_Clostridia_Clostridiales_Lachnospiraceae_Blautia	Firmicutes_Clostridia_Clostridiales_Ruminococcaceae_uncultured	Firmicutes_Clostridia_Clostridiales_Lachnospiraceae_IncertaeSedis	Firmicutes_Clostridia_Clostridiales_Ruminococcaceae_Subdoligranulum	Bacteroidetes_Bacteroidia_Bacteroidales_Bacteroidaceae_Bacteroides	Firmicutes_Clostridia_Clostridiales_Ruminococcaceae_Faecalibacterium	Firmicutes_Clostridia_Clostridiales_Lachnospiraceae_uncultured	Firmicutes_Clostridia_Clostridiales_Lachnospiraceae_Roseburia	Firmicutes_Clostridia_Clostridiales_Lachnospiraceae_Pseudobutyrivibrio	Actinobacteria_Actinobacteria_Bifidobacteriales_Bifidobacteriaceae_Bifidobacterium	Firmicutes_Clostridia_Clostridiales_Christensenellaceae_uncultured	Firmicutes_Clostridia_Clostridiales_Ruminococcaceae_Ruminococcus	Bacteroidetes_Bacteroidia_Bacteroidales_Rikenellaceae_Alistipes	Firmicutes_Clostridia_Clostridiales_Lachnospiraceae_Coprococcus	Actinobacteria_Coriobacteriia_Coriobacteriales_Coriobacteriaceae_uncultured	Firmicutes_Negativicutes_Selenomonadales_Veillonellaceae_Dialister	Firmicutes_Clostridia_Clostridiales_Lachnospiraceae_Anaerostipes	Firmicutes_Bacilli_Lactobacillales_Streptococcaceae_Streptococcus	Actinobacteria_Coriobacteriia_Coriobacteriales_Coriobacteriaceae_Slackia	Bacteroidetes_Bacteroidia_Bacteroidales_Prevotellaceae_Prevotella	Firmicutes_Clostridia_Clostridiales_Ruminococcaceae_IncertaeSedis	Firmicutes_Negativicutes_Selenomonadales_Veillonellaceae_Megamonas	Firmicutes_Negativicutes_Selenomonadales_Acidaminococcaceae_uncultured	Firmicutes_Clostridia_Clostridiales_Peptostreptococcaceae_IncertaeSedis	Actinobacteria_Coriobacteriia_Coriobacteriales_Coriobacteriaceae_Atopobium	Verrucomicrobia_Verrucomicrobiae_Verrucomicrobiales_Verrucomicrobiaceae_Akkermansia	Proteobacteria_Betaproteobacteria_Burkholderiales_Burkholderiaceae_Ralstonia	Firmicutes_Clostridia_Clostridiales_Clostridiaceae_Clostridium	Firmicutes_Bacilli_Lactobacillales_Lactobacillaceae_Lactobacillus	Firmicutes_Clostridia_Clostridiales_Lachnospiraceae_Dorea	Bacteroidetes_Bacteroidia_Bacteroidales_Porphyromonadaceae_Macellibacteroides	Bacteroidetes_Bacteroidia_Bacteroidales_Porphyromonadaceae_Barnesiella	Firmicutes_Clostridia_Clostridiales_Ruminococcaceae_Anaerofilum	Firmicutes_Clostridia_Clostridiales_Ruminococcaceae_Oscillospira	Firmicutes_Negativicutes_Selenomonadales_Veillonellaceae_Mitsuokella	Firmicutes_Clostridia_Clostridiales_FamilyXIIIIncertaeSedis_IncertaeSedis	Bacteroidetes_Bacteroidia_Bacteroidales_Porphyromonadaceae_Paludibacter	Firmicutes_Negativicutes_Selenomonadales_Veillonellaceae_Veillonella	Firmicutes_Bacilli_Lactobacillales_Streptococcaceae_Lactococcus	Actinobacteria_Coriobacteriia_Coriobacteriales_Coriobacteriaceae_Collinsella	Firmicutes_Clostridia_Clostridiales_Ruminococcaceae_Anaerotruncus	Firmicutes_Erysipelotrichia_Erysipelotrichales_Erysipelotrichaceae_uncultured	Proteobacteria_Gammaproteobacteria_Enterobacteriales_Enterobacteriaceae_Enterobacter	Firmicutes_Clostridia_Clostridiales_Lachnospiraceae_Butyrivibrio	Proteobacteria_Deltaproteobacteria_Desulfovibrionales_Desulfovibrionaceae_Desulfovibrio	Bacteroidetes_Bacteroidia_Bacteroidales_Porphyromonadaceae_Porphyromonas
1	1	0	Control	26231382016	25141561034	17569953317	15372034690	14300401471	12364541848	11832349525	10331661760	9247749094	8753316508	8146707949	5190988205	4217916348	4139276179	3927367864	3271869623	3135625896	3052719858	2712971174	2551284071	2429864630	2196613078	1602246027	1539027161	1142231637	1087983290	7.86649e+08	7.60359e+08	7.30539e+08	726275559	6.916e+08	6.12821e+08	5.54135e+08	5.25039e+08	4.62427e+08	4.4691e+08	4.31548e+08	4.243e+08	4.2188e+08	4.07917e+08	3.91716e+08	2.94788e+08	2.06436e+08	2.01231e+08	1.75036e+08	1.72807e+08
2	1	0	Control	26231382016	25141561034	17569953317	15372034690	14300401471	12364541848	11832349525	10331661760	9247749094	8753316508	8146707949	5190988205	4217916348	4139276179	3927367864	3271869623	3135625896	3052719858	2712971174	2551284071	2429864630	2196613078	1602246027	1539027161	1142231637	1087983290	7.86649e+08	7.60359e+08	7.30539e+08	726275559	6.916e+08	6.12821e+08	5.54135e+08	5.25039e+08	4.62427e+08	4.4691e+08	4.31548e+08	4.243e+08	4.2188e+08	4.07917e+08	3.91716e+08	2.94788e+08	2.06436e+08	2.01231e+08	1.75036e+08	1.72807e+08
3	1	0	Control	27840871806	26848642945	15076161427	17411141420	15840182963	15259168722	12811901783	11862829642	9380728529	9541803523	7505750359	6246694964	4547706832	4643463244	3319801008	3806356011	3661037532	3014979277	3154634333	2436683859	2074232407	2692875757	1216987359	1514084953	1129242642	1060316194	8.48901e+08	6.88266e+08	721506959	750706189	8.13109e+08	5.32784e+08	5.01554e+08	6.23175e+08	4.42437e+08	4.76613e+08	4.23193e+08	4.17576e+08	3.62733e+08	4.79702e+08	3.68081e+08	334641249	2.20374e+08	1.95511e+08	1.66452e+08	1.46599e+08
4	1	0	Control	24420428022	23009915503	15913592380	14742449166	12704667539	14884944956	11962990539	11262566714	8735433000	9719664435	6501278221	6352301502	4513846798	4743575523	3295568000	3679044607	3152945704	2779440203	3270954830	2179032505	1978714575	2338437096	1523966067	1851768112	1134273999	9.31814e+08	7.96896e+08	6.71133e+08	7.90048e+08	8.07665e+08	6.87429e+08	5.20259e+08	4.91121e+08	5.17774e+08	3.95586e+08	4.28171e+08	5.09354e+08	4.12863e+08	4.45586e+08	4.88241e+08	3.93945e+08	3.19988e+08	1.96745e+08	2.05255e+08	1.55317e+08	1.47133e+08
5	1	0	Control	24760781746	20786718186	16623348886	13647706776	13264725806	12149361676	12147545232	9549832467	8595230017	9257957016	6856569120	5626037763	3930429781	3863117134	3858925246	3459306566	3623610020	2873573476	2698650610	2183661272	1944960523	2475309126	1449459405	1929883507	1148744571	9.93963e+08	8.51624e+08	7.51262e+08	6.66872e+08	8.06639e+08	6.87597e+08	6.90271e+08	5.33692e+08	4.74069e+08	4.10509e+08	4.43878e+08	4.1028e+08	4.7758e+08	441718474	4.35455e+08	4.05596e+08	318636767	201325958	1.92904e+08	1.54626e+08	2.01352e+08
6	1	0	Control	23904046706	27424357110	14540454154	14698157218	13400329539	12964423598	11107629206	11245795361	8637570423	8636729141	7594009949	6273835103	3998117406	3676806795	4351800568	3568638059	3524467427	3351401670	2362045328	2371989748	2859051295	2070719904	1878710000	1472711648	1106676604	8.60371e+08	9.12436e+08	7.86019e+08	7.21917e+08	8.47669e+08	7.03018e+08	8.15883e+08	6.30835e+08	5.47797e+08	4.71584e+08	4.00363e+08	4.41576e+08	550369041	4.86633e+08	3.72079e+08	3.60992e+08	2.68739e+08	1.91049e+08	1.79091e+08	1.69811e+08	1.91233e+08
7	1	0	Control	23351980451	28563997624	15701379780	14277366937	14382769312	12761365839	12253857576	11841951508	9039566442	7698502759	8459631991	5369275416	3901278103	4506687854	4425298898	3320384595	3213461841	3140474809	3086207501	2482412955	2333573787	2188972513	2050101404	1731814501	1223499921	8.99362e+08	9.30145e+08	8.92309e+08	7.96731e+08	8.21762e+08	6.33795e+08	7.96773e+08	5.76634e+08	5.2195e+08	4.77127e+08	378805168	4.16792e+08	5.41664e+08	4.21711e+08	3.71523e+08	349401603	2.78235e+08	1.92343e+08	1.90287e+08	1.51194e+08	1.78534e+08
8	1	0	Control	21554771022	25702794071	15227998607	14719826534	13918141765	11134992713	10648295787	10803278547	8818357963	9009552323	8862189839	4452849115	4003534504	5436045707	4468496222	3449605459	3109349902	3335499334	2937703745	2601130557	2466981325	2246327495	2022251810	1557935328	1162242791	1085960333	8.34793e+08	6.93279e+08	690669540	7.74976e+08	6.03559e+08	5.98471e+08	5.62163e+08	5.4202e+08	4.48481e+08	4.022e+08	4.84533e+08	5.32882e+08	4.52384e+08	404808934	3.11584e+08	2.73391e+08	1.6907e+08	1.92085e+08	1.75443e+08	1.95928e+08
9	1	0	Control	24864312178	24064414076	15851716349	14410529899	13767245614	13006339453	11786884505	11985691157	9186492397	8267659808	7172613909	4887025862	4717661939	4380553861	3662204921	3443983120	3670665350	3817294253	3028351617	2679833107	2303233475	2048003435	2043939453	1367600147	1169329876	1178933991	8.86059e+08	6.59292e+08	6.91837e+08	7.9262e+08	6.57147e+08	6.10109e+08	5.43862e+08	5.39919e+08	3.79842e+08	4.15794e+08	4.12544e+08	5.12712e+08	4.09006e+08	3.33041e+08	3.5919e+08	2.66629e+08	1.83915e+08	2.03028e+08	1.56842e+08	1.65074e+08
10	1	0	Control	26388615769	21156992038	17514881900	15676848334	12654836876	12882650942	10432577045	11639636829	9922264324	8805817969	8291071762	5038488533	5362112934	3955613504	3763701334	3271473772	3615023729	3663396077	3006605303	3016738215	2420971326	2238828568	1819553806	1661534997	1306475197	1119337635	8.84243e+08	7.15783e+08	6.60557e+08	7.87358e+08	7.35369e+08	6.65189e+08	4.79384e+08	5.58605e+08	3.79639e+08	5.19307e+08	4.24032e+08	4.39419e+08	4.23158e+08	3.51209e+08	317970491	2.55551e+08	1.95257e+08	1.99861e+08	1.69517e+08	1.54203e+08
11	1	0	Control	26395777167	19924959605	16192130557	16631504318	11386036213	14446848848	9831695836	11299570512	9715659944	10525286674	8346639523	4955180901	5866655332	3646402061	4231462290	2897106122	3384090758	3181788973	2706548783	2909888689	2250769729	2116495736	1619609727	1599542013	1093983585	1332583115	9.07638e+08	5.866e+08	7.38696e+08	763076663	7.7796e+08	6.93226e+08	4.54573e+08	578583183	4.85839e+08	5.63866e+08	3.91249e+08	427161661	4.14234e+08	3.60548e+08	3.57284e+08	2.67589e+08	1.71074e+08	2.02412e+08	2.06451e+08	1.71236e+08
12	1	0	Control	27425652093	18500190179	17517148604	16689139052	10522770747	12294261642	10127810243	10699286294	10055805649	9653945870	7382129658	5332682551	5051280283	4955498474	4598515446	3197949054	3075372589	2940235096	2847665496	2547968262	2687473296	1925065955	1830312136	1545889869	1094751019	1362184685	844385301	6.61134e+08	7.05765e+08	8.02277e+08	8.13299e+08	7.51246e+08	5.04118e+08	5.62063e+08	4.88594e+08	5.25078e+08	4.08002e+08	4.07283e+08	4.59646e+08	4.16116e+08	3.79122e+08	2.64775e+08	169825846	2.18932e+08	1.73929e+08	2.02136e+08
13	1	0	Control	26939209344	18716251622	19399341049	18093946835	12508026897	11784372261	10704773532	9646430391	11731049972	8977047523	7243649664	5195140124	4521509667	4405422479	5021579280	3239723940	3388822433	2430383819	3248319649	2368449184	2423035124	2104893747	1846939372	1647983305	1295785995	1054381976	8.634e+08	7.08798e+08	7.08442e+08	7.57967e+08	7.74738e+08	6.79889e+08	5.20667e+08	6.52265e+08	5.57296e+08	5.63587e+08	3.81852e+08	4.43492e+08	4.20204e+08	4.20947e+08	4.25576e+08	3.13769e+08	164226613	2.01082e+08	164439120	1.58784e+08
14	1	0	Control	30603547675	22253679065	18362398535	13816917141	15094755038	12806135470	11992481936	9747543663	11704368337	8274680123	7225458405	5513899101	3997301433	3803208725	4932911922	3281078586	2931218694	2504031928	3635717875	2692688791	2250654509	2278843680	1517694249	1802120565	1410597313	1140014605	7.97468e+08	6.85822e+08	7.31758e+08	7.2127e+08	6.73322e+08	6.00171e+08	4.86673e+08	6.16659e+08	4.86294e+08	4.95916e+08	4.28949e+08	3.61388e+08	4.08871e+08	3.47378e+08	3.32296e+08	3.26394e+08	1.59124e+08	2.20633e+08	1.80283e+08	1.61767e+08
15	1	0	Control	28639296838	26233445736	16154505820	15439956527	18098872529	12052684519	14634535555	10278216901	10427904554	8550744913	7784128430	5064827286	4080706622	3535052201	4406370360	3156231825	2677128208	3012047151	3078771327	2977983032	2560200973	2449828929	1422872925	1503860053	1136323090	1124286000	7.51966e+08	5.6944e+08	7.65404e+08	6.4642e+08	7.22739e+08	647881124	5.53866e+08	4.39336e+08	4.30553e+08	4.28446e+08	3.89697e+08	3.8029e+08	4.74055e+08	3.9223e+08	3.54858e+08	2.7505e+08	1.7756e+08	2.04648e+08	1.79583e+08	1.59773e+08
16	1	0	Control	26392518273	23986458775	15892148437	12570985908	13053965157	12608442768	13923335149	11775522757	9298028402	8922891605	7398106956	5797459989	4527120970	4509391719	3281866053	2844311600	3062715337	3305273429	3650980849	2285260102	2452186954	2036038325	1534197556	1560932146	1141779259	1051335366	7.54859e+08	5.50204e+08	7.03262e+08	7.65716e+08	6.16087e+08	5.99328e+08	4.5796e+08	5.09819e+08	5.2848e+08	503365313	5.14243e+08	3.86931e+08	4.21994e+08	4.36305e+08	3.74111e+08	2.97074e+08	237397426	2.21693e+08	1.87881e+08	174915728
17	1	0	Control	27165925944	23437078313	17921075567	12925084366	12716091432	10159139164	12810702232	11392410095	9688412351	9133626143	7751332000	5428242864	3814828799	4384457309	3313795203	2570806491	3227971238	3058518019	3834267050	2731039262	2142671952	2004915407	1973436894	1437101775	1237624880	1048415370	9.14122e+08	600797862	7.19793e+08	8.22056e+08	5.89931e+08	5.60002e+08	4.32475e+08	4.99312e+08	4.94068e+08	4.65879e+08	5.12727e+08	3.29579e+08	4.50213e+08	4.41933e+08	4.77439e+08	2.60874e+08	2.3457e+08	1.79572e+08	2.10461e+08	1.5714e+08
18	1	0	Control	30239610800	22528775257	19080969500	12703141270	15021243164	10192981307	10553622501	12391883953	9086187990	7773851678	9130125024	4784424542	3205376506	4676488569	3618499026	2757024595	3786320864	2950489077	3661550864	2819651512	2401018321	2041456013	2085938484	1374139384	1262052296	9.35386e+08	9.80627e+08	6.58112e+08	7.82304e+08	7.73326e+08	6.64374e+08	6.13983e+08	5.13256e+08	5.41154e+08	456755062	4.10574e+08	4.25782e+08	4.17135e+08	4.06112e+08	3.94282e+08	4.36143e+08	2.9372e+08	2.67092e+08	1.91782e+08	2.18988e+08	1.58886e+08
19	1	0	Control	25641500142	19418284148	18517406393	14744478441	15679483913	11496328322	10237524821	10080935221	8923495590	7136908709	10235661543	4579832263	2882468551	4769273109	3365979206	3120789747	2962140011	3363580264	3321757096	2479188249	2591962954	2024695112	1640003905	1334578137	1036229054	9.33721e+08	9.27403e+08	7.42215e+08	7.38945e+08	7.64239e+08	6.92557e+08	5.35837e+08	5.6618e+08	5.2192e+08	4.23602e+08	4.44382e+08	4.70115e+08	4.45358e+08	4.47396e+08	3.27036e+08	4.57145e+08	3.58507e+08	2.29919e+08	1.98376e+08	1.83186e+08	1.56444e+08
20	1	0	Control	25844646153	20838417158	18017595398	16598105183	15298059580	12936995955	10589550166	11565316164	7599837568	8562210913	10551431840	4527084615	3185817459	5246580981	3377119152	3032901258	2969107637	3192832912	3015388165	3158193463	2418728950	1910270262	1501202965	1274470254	1239371598	1033241238	7.38284e+08	8.29588e+08	6.79627e+08	805983744	7.72921e+08	5.76724e+08	6.02744e+08	5.45388e+08	4.45277e+08	3.47631e+08	4.64076e+08	5.26249e+08	4.21181e+08	3.1215e+08	4.20965e+08	3.31232e+08	2.22391e+08	1.93368e+08	176107509	1.56442e+08
21	1	0	Control	22973434279	22607292457	16145174710	17411113553	14968030857	12848559666	11347988890	10966488585	8893865964	8952455544	10216915789	4295821005	3856545830	5365738770	3109143721	3395289507	3173168791	2904676473	2848052664	2725709037	2652618131	2016715414	1537291246	1359012955	1292905080	918674806	748315166	8.91811e+08	5.99679e+08	7.99483e+08	7.85843e+08	5.05816e+08	7.76699e+08	5.40789e+08	3.20612e+08	4.49618e+08	4.21527e+08	3.88841e+08	3.67138e+08	4.19466e+08	4.22673e+08	2.79047e+08	2.35474e+08	1.86927e+08	1.61372e+08	1.72772e+08
22	1	0	Control	28660372232	26162235548	17261962059	16664205918	14637588073	14565039589	12200171907	10783985718	8851800139	9722233756	8719529949	4549465948	3699176898	4624828770	4350226618	2790112643	3923737914	3202167484	2424937591	2860571338	2762018042	2073061645	1634361074	1423607175	1381009467	9.40305e+08	6.84136e+08	6.90639e+08	6.226e+08	7.66524e+08	6.99985e+08	5.16278e+08	7.26922e+08	608485792	2.85273e+08	4.1393e+08	4.18351e+08	3.15989e+08	3.69235e+08	3.61986e+08	4.19453e+08	2.95315e+08	227663404	187864478	1.63996e+08	1.83462e+08
23	1	0	Control	30113442177	23930322819	18121398627	15012967351	13276707740	12582262819	12949377849	11425063789	10238650820	11366133394	8740430764	4463674069	4394729960	5273695463	3840765826	3908448977	3108656710	3134128342	2460055949	2811233612	2468112109	1976435175	1820167111	1423653721	1142298018	9.83739e+08	7.69234e+08	750668482	5.85277e+08	8.69652e+08	8.43647e+08	5.3322e+08	6.69151e+08	5.88139e+08	3.83999e+08	4.00554e+08	4.60827e+08	3.66755e+08	3.20234e+08	4.00875e+08	4.44803e+08	315724398	2.32527e+08	1.92796e+08	1.49239e+08	1.63261e+08
24	1	0	Control	27870458069	25971078604	16684211191	15823576769	13654296919	13516556601	11166213906	8355575991	10015356968	9559325152	7873221570	4816921339	5112456862	4998668643	3627592134	3706914776	3266529778	3339945513	2527939743	2809701883	2280501993	2344598076	1792825224	1434917978	9.86145e+08	1003519216	8.40412e+08	7.59652e+08	7.28622e+08	8.28138e+08	6.99589e+08	5.43741e+08	5.58098e+08	5.60985e+08	3.93785e+08	3.35052e+08	4.06352e+08	4.12997e+08	3.56273e+08	4.25685e+08	4.248e+08	2.83708e+08	2.55595e+08	2.03463e+08	1.45053e+08	210058198
25	1	0	Control	27710384432	24599268353	19273336209	17715224264	14218146382	16053649043	11451858256	10900107530	8756320802	9037474251	8095834065	4735816143	5084815055	4550701784	3960466288	3949343507	4086030760	3192173951	2478241092	2496229638	2262783252	2053116172	1838731434	1331963637	1037478397	1074209609	8.91608e+08	7.97313e+08	7.75516e+08	7.83046e+08	8.29129e+08	639567939	561319313	5.37258e+08	4.45835e+08	4.68868e+08	4.25948e+08	4.06984e+08	3.60117e+08	4.33368e+08	4.49258e+08	2.85564e+08	2.18446e+08	1.93632e+08	1.41102e+08	1.72279e+08
26	1	0	Control	24317218116	27235643774	17672047131	19417531026	15291055397	13225369702	11382374707	10166238836	9179765261	7640376672	8255082820	4431855735	4295478220	4780653255	3423509069	3566044624	3363688244	3367898372	2447296042	2464081239	2088766468	2413774013	1688737763	1279738451	1111250208	1141340581	9.11323e+08	7.55965e+08	7.75421e+08	8.20249e+08	671536780	6.73358e+08	6.2101e+08	5.45711e+08	5.4275e+08	5.29624e+08	4.32419e+08	3.79039e+08	3.77145e+08	4.6773e+08	4.29175e+08	3.18045e+08	1.8258e+08	2.07066e+08	1.73502e+08	1.52803e+08
27	1	0	Control	25446443656	22670648245	17425469935	18985240118	17008973280	11106269857	10883675995	9798532201	9343274471	8141913278	7052367148	5623506264	4131914138	4824682707	3741945207	2588626406	3783937308	3294893201	2542442415	2384096644	2203102634	2159067894	1843240992	1328207018	1159346845	1184548968	7.66216e+08	6.36667e+08	7.12372e+08	7.16916e+08	5.89455e+08	7.72303e+08	6.2544e+08	5.34693e+08	4.52001e+08	4.97167e+08	447623728	387043092	3.39022e+08	5.23117e+08	4.12579e+08	3.10551e+08	2.17217e+08	2.12454e+08	1.64638e+08	1.55336e+08
28	1	0	Control	23053999097	21819690554	17162571402	16447179631	13357179351	10684707634	11602545724	10888908194	11356979336	8621094134	7316155784	5421234304	4356988609	4776356035	3830635360	3292216390	3243768668	3661028803	2369596842	2730782771	2573826856	2461514732	1555859189	1173968127	1250067625	1096061805	709773902	6.6272e+08	6.13282e+08	7.32782e+08	6.7152e+08	6.62207e+08	6.50284e+08	6.03191e+08	4.42518e+08	5.02937e+08	4.5666e+08	4.607e+08	3.88065e+08	5.2817e+08	3.72324e+08	2.5588e+08	2.5693e+08	2.14604e+08	2.01197e+08	1.37495e+08
29	1	0	Control	24073242637	25254436816	18946422705	17670103259	14420967263	11694218836	11568067630	10852723192	10547171311	9388195911	7915617631	5538087105	4167195501	3983081548	3752722410	3377423098	3147296315	2916347948	2450502792	2918033843	2212583860	1999757256	1629156815	1424876632	1158728611	1038006426	7.82693e+08	6.02302e+08	5.45744e+08	818133840	7.18397e+08	7.31168e+08	589003210	621337581	5.00152e+08	4.17603e+08	4.5626e+08	5.03949e+08	371302319	4.36023e+08	457470366	2.71286e+08	2.9814e+08	2.309e+08	1.89093e+08	1.43797e+08
30	1	0	Control	24667839993	32699096046	17848260887	15636514988	12140116750	10858767992	9951759703	13505844786	10575898880	9783324768	6921055795	5251846069	4295635317	3608863905	3925763968	3397511876	2599814187	3141949626	2131283408	2869376138	2177152771	1888793254	1369425034	1494900343	1284933045	1065204208	7.64731e+08	6.75016e+08	5.67091e+08	6.58163e+08	6.95418e+08	6.27324e+08	5.90762e+08	5.15473e+08	5.27332e+08	4.06401e+08	4.37026e+08	4.86039e+08	4.18431e+08	3.81368e+08	4.48976e+08	2.79513e+08	2.521e+08	2.52678e+08	1.65286e+08	1.75286e+08
31	1	0	Control	28299847349	33687159865	17566012589	18377838295	10922721177	11784229546	11219251790	9629176403	9564326079	8350519988	7273339953	4926761995	4714178806	4048951966	4195197597	3534160146	2827963062	2817316885	2336658946	2538875718	2120648542	1970856650	1317911873	1458907925	1323791851	9.48559e+08	7.53716e+08	7.46168e+08	6.89116e+08	5.24004e+08	5.95745e+08	6.0422e+08	5.52139e+08	4.75419e+08	4.57355e+08	4.1894e+08	4.23794e+08	4.34654e+08	4.72653e+08	4.07193e+08	4.6949e+08	3.6159e+08	2.41492e+08	2.18125e+08	1.97451e+08	1.58484e+08
32	1	0	Control	29073417027	28570333627	16798189298	17605921471	12087048754	10957274609	10531367695	10218459398	10045189760	10215159006	7457052921	5310887422	4833326233	4300360787	4150029397	3177397148	2675837054	3012431972	2210436349	2386459846	2284353090	1782990001	1590997991	1547316363	1275744587	8.39616e+08	6.35386e+08	6.78762e+08	6.49811e+08	5.77364e+08	5.77246e+08	6.69796e+08	4.87019e+08	4.68078e+08	4.4676e+08	4.72342e+08	4.65591e+08	3.5784e+08	4.43124e+08	3.89466e+08	4.33768e+08	3.0115e+08	2.25799e+08	2.39592e+08	2.36727e+08	1.576e+08
33	1	0	Control	27588398923	29802477131	20328733091	16688980698	13324697017	9690131800	13285908760	9424331675	11728653117	8903508151	7518686977	6263183757	3989710057	4579522334	3296452082	3095546694	3069497978	3237699361	2522095725	2388939955	2905820880	1951291165	1702791003	1512322354	1413551497	8.36141e+08	7.94656e+08	6.12848e+08	5.75448e+08	6.72826e+08	712534246	5.69616e+08	5.30947e+08	4.86416e+08	4.61866e+08	3.87031e+08	4.68179e+08	400868598	4.10224e+08	3.91203e+08	4.28603e+08	319542500	2.15431e+08	2.03933e+08	2.29717e+08	182159375
34	1	0	Control	27639255405	22305335629	17610262370	14405672302	14496942298	12394626273	11888220533	8241179897	9324760093	8677407030	7490099131	5511594222	4181126082	4401198134	3168319367	2948630481	3034228110	3063192737	2919789003	2715484103	2205325647	2156132863	1587576507	1622947506	1223845530	9.83801e+08	8.96103e+08	6.68332e+08	7.30038e+08	7.89099e+08	7.02013e+08	5.71414e+08	5.60343e+08	5.07252e+08	4.4891e+08	4.41944e+08	484063193	4.0289e+08	4.24016e+08	3.36083e+08	4.35698e+08	2.91668e+08	241197558	2.04943e+08	2.41422e+08	2.01424e+08
35	1	0	Control	25096453343	23042268064	16438180653	13813649471	13615679822	12381480217	11134373978	9647020944	9544413408	9275619190	8142593821	5845198008	3646364353	3666349526	3566485420	3144773758	3585571996	2814212110	3220379637	2841396869	2357498093	2183828213	1693657236	1298029656	1307190361	1051860423	1124354854	6.11367e+08	8.65608e+08	6.46083e+08	6.72561e+08	656146201	6.0622e+08	4.98062e+08	4.18427e+08	4.69506e+08	3.16074e+08	4.28161e+08	4.46427e+08	3.44101e+08	4.03083e+08	3.38315e+08	1.70515e+08	2.14518e+08	2.10118e+08	1.69189e+08
36	1	0	Control	20925552748	26331427397	18185976092	17148569721	12922917172	12507706731	11913980575	9431509358	10410143161	9810416275	7743286855	5703052287	4193704786	3267886740	4375496039	3177753185	3691040546	3322098691	3057412637	2942913511	2530885884	2286018274	1575123800	1425365169	1274564781	1076945348	963334954	6.16863e+08	8.8146e+08	7.62669e+08	6.75019e+08	700756251	4.90276e+08	5.06525e+08	3.70507e+08	5.4248e+08	296934648	4.92153e+08	3.70824e+08	3.97306e+08	420533064	3.61172e+08	2.07543e+08	1.98315e+08	2.07013e+08	162878788
37	1	0	Control	23883676350	22956532469	14417797693	16013502846	15216809135	15541304855	12966491007	8144460906	9697263465	9146461658	7124128053	4793548215	4848665431	3621979135	4205012748	3580377547	3216829258	3296877130	3196410143	2522876913	2262451427	2178482924	1585556799	1464597575	1304232195	1234509457	8.224e+08	752863717	8.58606e+08	7.2006e+08	5.63815e+08	5.92436e+08	5.48393e+08	4.83294e+08	3.65231e+08	4.67897e+08	3.80073e+08	468037246	4.29828e+08	375102570	3.95921e+08	309763362	2.28884e+08	176785846	223800206	1.60239e+08
38	1	0	Control	29066667825	25861695551	13210254455	13625741867	14524580602	16598683184	12698116579	10810242754	10628819300	9713110205	8520706334	4854344550	5253742600	3738701460	3331757740	3715928511	2831188333	3622685897	2783907999	2707367418	2598888282	2301331017	1875440097	1352391884	1522019102	1152764045	7.72758e+08	8.56948e+08	720315831	6.0417e+08	5.86588e+08	5.46683e+08	5.44159e+08	5.0996e+08	3.74614e+08	4.43243e+08	4.25183e+08	507776941	4.37129e+08	3.3539e+08	4.79222e+08	2.85616e+08	2.21279e+08	1.67443e+08	1.91331e+08	1.61178e+08
39	1	0	Control	33900738943	25775577529	16702662487	15990402236	16346012603	12981087752	10430412537	11350586376	10156977973	8038398158	8960507312	5813109542	4305215554	3484732797	3388465537	3326350264	2834055585	3534379203	2336358757	2661371247	2606992577	2168496839	1811236341	1668347299	1375648779	1173295288	922917739	7.47155e+08	6.61053e+08	6.90983e+08	6.74982e+08	669654794	6.27971e+08	4.28139e+08	4.07907e+08	4.80569e+08	4.95354e+08	5.10916e+08	3.73253e+08	3.97613e+08	4.65751e+08	2.70241e+08	2.30258e+08	1.93588e+08	1.82785e+08	169715065
40	1	0	Control	28756500231	24977427438	16429929868	15075153550	14385515281	11775573872	12252655262	9986370539	10266544533	8776112289	9130089500	7067979228	3794305346	4139194260	3791545517	3806981994	3396569572	3251500542	2240616370	2288857808	2418895005	2144783778	1589929963	1524626742	1193056183	1369045757	8.75575e+08	7.39075e+08	721994926	8.86506e+08	7.08664e+08	7.07164e+08	6.95119e+08	5.15978e+08	398905640	4.61048e+08	3.99354e+08	4.09207e+08	3.94653e+08	5.03471e+08	4.60951e+08	2.76113e+08	2.41865e+08	196928592	1.642e+08	1.66508e+08
41	1	0	Control	25823045273	22493910399	16989997976	14285414156	15021783439	10009068800	12058663098	11264269175	10784560762	8864950496	11487239707	5889345244	4030937535	3559574033	3606107656	4200998382	3183838801	3174456618	2447030797	3157675609	2488367023	2162407517	1513775251	1633758275	1066201314	1005900550	8.46388e+08	7.00421e+08	6.50704e+08	7.78294e+08	7.04006e+08	7.31448e+08	5.99621e+08	6.35192e+08	4.3026e+08	4.37389e+08	4.99791e+08	4.31362e+08	3.66855e+08	448489682	4.35875e+08	2.9075e+08	2.16136e+08	200739614	1.49624e+08	1.64641e+08
42	1	0	Control	30788314226	24117001106	19819480427	17406167599	14980906063	12094757872	10612788398	12494418993	11235982336	8961026892	10167849168	5847581352	3887198578	3631041274	3986819874	3696296347	2626052715	3136831316	2417008262	2505327215	2649278164	2068478564	1433672079	1667643711	1028467452	8.51511e+08	9.21195e+08	5.83515e+08	7.13208e+08	7.29336e+08	6.73838e+08	7.1829e+08	4.99779e+08	5.93764e+08	4.74074e+08	5.12084e+08	5.37709e+08	4.93458e+08	4.48332e+08	5.71135e+08	3.72257e+08	2.68076e+08	2.20374e+08	1.87054e+08	1.70465e+08	1.73537e+08
43	1	0	Control	33104723923	19332490364	17672934723	14202716945	14751818664	14058232316	11361265044	12118919737	10899980326	6995139986	8297978963	5278768524	3457799222	4053525885	3699471402	3942564277	2354317542	2801897908	2323648064	2701595492	1996475209	2024812168	1573980652	1388184583	962840960	8.9744e+08	7.76929e+08	5.75831e+08	7.14126e+08	6.85007e+08	5.84073e+08	5.67252e+08	4.92001e+08	5.56371e+08	4.39826e+08	4.70463e+08	5.14476e+08	479418035	4.40937e+08	4.53907e+08	3.92244e+08	2.81887e+08	257891576	2.409e+08	1.44742e+08	2.02567e+08
44	1	0	Control	29448991220	22272123877	19308755389	13134974942	16186987083	12831396565	10679416431	10575118546	11007451101	8152095542	8335823429	5761649901	3472026167	4212197910	3833969470	3520130311	2498809353	2844601301	2502133835	2348346646	2716031545	2653605179	1810080827	1455236619	1033684672	874496331	7.46396e+08	6.93047e+08	6.87347e+08	7.08276e+08	7.14976e+08	5.68935e+08	4.81235e+08	5.4361e+08	3.74022e+08	479978879	4.22855e+08	4.19341e+08	4.17505e+08	4.1478e+08	3.78814e+08	2.89123e+08	2.51677e+08	2.06051e+08	1.33791e+08	2.09012e+08
45	1	0	Control	27862102968	23259093707	21227334825	16204028009	13940505797	14494456794	11668801324	11215874682	9380045490	7828786132	7793956676	5453122440	3973260746	3827197919	3988535201	3197698751	2887425366	2772645748	2534670798	2658305856	2523283012	1984102147	1455776767	1537276524	1133520733	8.9617e+08	7.9521e+08	7.69143e+08	6.51569e+08	7.7168e+08	6.68704e+08	5.18795e+08	4.93251e+08	5.95513e+08	423578871	4.81079e+08	4.32317e+08	4.57366e+08	3.74088e+08	3.65476e+08	4.45514e+08	2.70155e+08	2.44686e+08	1.97817e+08	1.48751e+08	2.18732e+08
46	1	0	Control	26929990364	20521332314	23592052708	18832878274	11750990743	15457534683	11735790367	10492688124	9166899874	8142247703	7605964718	4993642611	4529619157	3089197719	4256102403	2910602818	3336158026	3460631424	2818472876	2000732903	2336026418	1756686673	1452935202	1498759421	1209003916	8.71233e+08	6.5744e+08	7.80384e+08	6.90292e+08	8.33331e+08	7.90119e+08	5.58192e+08	5.64483e+08	6.74487e+08	4.77915e+08	4.26247e+08	4.34045e+08	4.22306e+08	3.88208e+08	3.86415e+08	4.52861e+08	2.67829e+08	2.03041e+08	2.26056e+08	1.77255e+08	1.93254e+08
47	1	0	Control	26778407520	23605443398	20519554885	16749004689	11805583251	14451900562	12064682063	10038626437	9800756385	7671261124	7882820735	4944034594	4728232713	3674647204	4524014356	3345323168	3558666728	3194314746	2252325620	1990841371	2716002097	1821411485	1566166610	1675024990	1111986011	8.64801e+08	6.75182e+08	8.03372e+08	7.37933e+08	7.80616e+08	7.07708e+08	6.20233e+08	526188419	6.53949e+08	542809705	4.29964e+08	5.03003e+08	3.99086e+08	3.67373e+08	4.13882e+08	4.66419e+08	2.81515e+08	2.05527e+08	2.26948e+08	1.96424e+08	2.01014e+08
48	1	0	Control	24990337979	24313740028	19753171599	15688297045	11254153319	12321021479	11527623040	11127480059	10054669704	8053143910	8045035820	4888949864	4748393823	3898335131	3470764716	3874843357	3405254481	2775365469	2483305104	2586357987	3197094279	1793905833	1560566065	1530236734	1063996410	968732035	809841288	8.68499e+08	7.00563e+08	7.58738e+08	7.07047e+08	6.52986e+08	4.7614e+08	7.02806e+08	5.36074e+08	4.01887e+08	530974906	4.19504e+08	3.45927e+08	3.95317e+08	4.55123e+08	291120814	1.91184e+08	2.22373e+08	1.55088e+08	2.04553e+08
49	1	0	Control	23551183038	25671705288	17040998537	14871467090	13136834441	13346192912	11581566610	8668875951	9393691086	8357102683	7820451369	4789552287	4722109907	3677033993	3760245830	3168987965	3436019036	2456205802	2842574084	2962998770	2603016767	1937277565	1605131598	1791929024	1111256169	1183034042	7.19871e+08	850439997	7.03938e+08	8.08951e+08	7.4799e+08	6.21624e+08	4.96499e+08	6.57906e+08	5.24282e+08	3.23421e+08	5.03695e+08	3.76604e+08	3.5173e+08	3.79797e+08	3.87219e+08	2.83093e+08	1.9379e+08	2.1186e+08	1.6373e+08	1.96646e+08
50	1	0	Control	25214592983	29133785589	15282925099	16427642625	14436785002	13873997887	11041553918	8518291935	9294259549	8556003505	8111613128	4893476645	4439297258	4206758760	3909813487	2960638363	3479014231	2853450833	3043905171	2615807076	2246886184	2097811586	1588543940	1565512503	1015800369	1117305074	6.37959e+08	8.37641e+08	7.52165e+08	7.35584e+08	6.44428e+08	5.41754e+08	5.17283e+08	6.39941e+08	4.87377e+08	3.68192e+08	5.51547e+08	400272346	3.96105e+08	4.45178e+08	3.90136e+08	2.84603e+08	2.00214e+08	2.16759e+08	1.55571e+08	1.94749e+08
51	1	0	Control	24991277436	27780946823	15977872124	15762954981	14216637035	12573741273	11176335295	9774724123	8599158624	10970248943	9380910202	5878345970	4211700399	4159200844	3777745224	2937511732	3090382062	2696239367	2514188031	2709183276	1885152320	2181227679	1484464100	1743810223	1071477527	9.73343e+08	6.77336e+08	7.84931e+08	8.2778e+08	7.44364e+08	5.87797e+08	6.63125e+08	5.09962e+08	617355613	4.9457e+08	4.58989e+08	5.74465e+08	4.10176e+08	4.04893e+08	444890471	4.00139e+08	3.02639e+08	1.94476e+08	1.85619e+08	1.65061e+08	1.71035e+08
52	1	0	Control	22565349608	23491450347	15806464331	13326612476	14919453880	14473927916	9924036765	9798913140	9750231909	9285943319	8264241559	5933388735	4376422052	4275553261	3678999187	3197061165	3168473263	2805743315	2523635091	2693385107	2261097881	1964520378	1509495950	1783009660	1248867908	9.9464e+08	7.13558e+08	752778255	7.5601e+08	678068228	5.88654e+08	6.665e+08	5.09773e+08	5.09836e+08	4.81236e+08	5.61679e+08	4.88612e+08	4.29059e+08	3.92096e+08	4.01428e+08	3.6646e+08	2.63402e+08	192450292	166288001	1.61879e+08	188820488
53	1	0	Control	22875933333	22640232922	16160178913	14203841885	14400524942	12676420540	10169723631	11011233005	8524741474	8082907498	8130816826	5165086678	3819327651	4302341872	3653044531	2942404665	3212264525	2489678213	2757603776	2981595449	2322554031	2370692593	1312919581	1793910998	1258167234	1022534871	9.3988e+08	665752587	7.30771e+08	7.18941e+08	5.6728e+08	7.11105e+08	4.44976e+08	5.15193e+08	4.37381e+08	514026297	3.95689e+08	4.63536e+08	4.11861e+08	356233574	417294164	2.5877e+08	1.89077e+08	1.78367e+08	1.52924e+08	1.81615e+08
54	1	0	Control	26530589515	24264582960	13463420882	11560345358	14459374420	10991092779	10586933596	11630728575	9044952031	7716067055	7903748338	4667227281	4000490666	4618188847	4578332448	3065479636	3201179197	2910369632	2738749392	2597161942	2616919434	2202256793	1280170706	1375915409	1217179972	1000598635	770291020	7.69257e+08	6.92036e+08	7.43551e+08	6.16843e+08	7.28213e+08	4.06593e+08	5.32281e+08	4.8023e+08	504859270	5.33462e+08	5.33125e+08	4.33573e+08	3.50671e+08	3.96061e+08	3.40285e+08	2.06939e+08	1.97528e+08	1.60852e+08	1.95599e+08
55	1	0	Control	31745436192	23761799459	15546957261	13198428094	18190218053	12907693814	10274097902	11015477319	10656254508	8820626802	7753836093	4333040915	4769574180	4314549811	4708667006	3407827060	3092717446	3291143319	2533334085	2311309128	2665374355	2282470896	1493757764	1355342043	1113591166	1006924380	7.28858e+08	8.18646e+08	620288777	8.17378e+08	6.43606e+08	5.88419e+08	5.36997e+08	5.50338e+08	4.32976e+08	5.14863e+08	4.93361e+08	5.01036e+08	5.00227e+08	3.26988e+08	4.07919e+08	2.92039e+08	1.81558e+08	1.97286e+08	1.85812e+08	1.58777e+08
56	1	0	Control	25868298754	26460054539	15249461474	14584690368	16013999852	13764046462	12130388210	11452075299	11155393595	8396450165	8731094399	5547446671	4818730935	4185547091	4403136374	3162917375	2865267835	3090961471	2409797444	2210854897	2798589052	2295417803	1514065806	1352426006	1054037492	1163305495	7.16412e+08	6.76761e+08	6.92755e+08	7.61734e+08	6.6621e+08	5.90309e+08	5.40511e+08	5.88987e+08	3.74238e+08	4.08755e+08	5.35339e+08	5.54855e+08	5.40606e+08	3.71206e+08	414153488	303503350	2.36793e+08	178928006	1.9729e+08	1.52852e+08
57	1	0	Control	25099755006	27564832674	17435606712	14618751535	13489116429	12256144373	10436961102	10719602207	11662374708	8378384868	8147402437	4750860994	5012328621	5230904115	4426527455	3133666973	3089545091	3003485800	2258782831	2555067306	2724718057	1976108892	1410389544	1487469894	1161414093	1181490947	7.35995e+08	743781090	8.4588e+08	8.29665e+08	7.85822e+08	6.09807e+08	4.91024e+08	5.15754e+08	431243126	3.59887e+08	4.36036e+08	4.63383e+08	4.74661e+08	3.77733e+08	4.5264e+08	2.7632e+08	2.16021e+08	1.82267e+08	1.70815e+08	1.78036e+08
58	1	0	Control	26997608767	30794062524	19679991802	16202819266	13675885499	12927147271	11733827244	11618155328	10744044215	8780952857	7961538169	4721624935	4196023043	4938913926	4721143384	3252510905	3162149798	3239687629	2525762083	2403200066	2647620818	2119507048	1784866985	1432635739	1134366817	9.74299e+08	7.52157e+08	7.39488e+08	737994251	7.18644e+08	8.0857e+08	6.21263e+08	4.89464e+08	5.32288e+08	5.17167e+08	3.7642e+08	4.15094e+08	5.5433e+08	4.32312e+08	3.75962e+08	390692145	281894512	2.1633e+08	2.11143e+08	149207031	1.51561e+08
59	1	0	Control	26923304343	23698635138	20532899583	15483366314	13839897166	17491458892	11825757413	9003010084	8730019194	8651067678	7956386438	5169586929	4240857462	4503848516	4497355290	3317396049	3478642636	3512518658	2706915241	2753278131	2974730912	2484697227	1882719595	1840224370	1254720821	8.08817e+08	7.82059e+08	7.42063e+08	7.64915e+08	764908236	7.49361e+08	6.83073e+08	5.33263e+08	5.47511e+08	5.14999e+08	3.89363e+08	3.9172e+08	4.35536e+08	4.29969e+08	3.73173e+08	3.51258e+08	2.99903e+08	2.40256e+08	2.25829e+08	1.42303e+08	1.53443e+08
60	1	0	Control	24577018760	24833986833	19220956800	16340614503	16733536417	17201495213	13280410325	11259593821	8968562834	8484714430	7944068632	6478335451	4345807964	3467755196	4439383104	3020106950	3336888138	3263642704	2592569585	2786582663	2430660015	2798517002	1703667838	1843665371	1132709471	826881427	7.88579e+08	7.26728e+08	7.14333e+08	8.33477e+08	8.21965e+08	7.27691e+08	5.37418e+08	5.47325e+08	4.78339e+08	4.30377e+08	3.64373e+08	5.06748e+08	4.54806e+08	419793754	3.32682e+08	3.12004e+08	230525458	1.9237e+08	1.60675e+08	1.51565e+08
61	1	0	Control	26797772922	25088056778	21933485994	17247804798	14495624277	11856576440	10309166910	11730797323	9544179020	9271055750	9149722286	5890631367	4349358736	3627903725	3819675539	3308962413	3082827225	3128232270	3113012931	2581595949	2840916021	2354646996	1521725751	1788216051	1359828740	8.76403e+08	8.79499e+08	7.87616e+08	709138470	8.25603e+08	7.45376e+08	7.204e+08	455560678	6.00984e+08	4.84439e+08	4.81301e+08	4.33881e+08	4.87901e+08	4.53814e+08	3.84662e+08	3.88927e+08	2.85438e+08	2.25146e+08	2.05514e+08	1.88732e+08	153910323
62	1	0	Control	33340519229	24279863125	20897257593	15598643155	13197694850	13845559178	14116733584	10583065220	10304367126	8427737920	8248444340	5762234630	4040519848	3936276543	3745939021	3275919473	3019683867	3092850810	2514781419	2484319806	2333251297	2247656723	1707775492	1780572549	1273236744	9.35123e+08	8.27889e+08	7.65278e+08	649167944	7.84784e+08	7.39205e+08	6.55966e+08	5.56451e+08	5.51536e+08	5.13177e+08	548098217	3.59328e+08	4.13862e+08	4.04024e+08	5.17619e+08	4.45964e+08	2.92639e+08	2.04649e+08	1.82927e+08	1.74452e+08	1.47198e+08
63	1	0	Control	26382812948	24477540020	20212759972	14792333412	12474046254	12487724255	9320697888	10153603125	10218903188	10310059314	6856354130	5048390406	4510619447	3841713418	3955521162	3279288801	3421472334	3300520692	2720609743	2167320641	2547878694	2422707239	1630436426	1610046160	1375761538	9.30928e+08	6.70066e+08	8.95182e+08	6.91865e+08	7.32123e+08	6.47973e+08	6.10329e+08	5.35668e+08	427587496	4.43182e+08	5.36482e+08	3.33259e+08	3.90183e+08	3.91423e+08	5.48267e+08	4.12782e+08	3.2639e+08	2.15836e+08	2.04519e+08	2.14106e+08	1.64886e+08
64	1	0	Control	29283989019	25540550823	17889840187	12953138424	15602809513	10288684893	11254047552	10899614924	11714175203	9943157029	7842299257	4763701767	3958623046	3913030708	3622230582	2827156471	3044538084	3492026121	2787963448	2459545070	2723500754	2084997261	1905719678	1930872704	1227752858	1002955817	7.63272e+08	8.40829e+08	786368674	6.8907e+08	6.75525e+08	5.97437e+08	5.47758e+08	4.60331e+08	4.5238e+08	5.26938e+08	3.24782e+08	3.69072e+08	4.24952e+08	5.05306e+08	3.73658e+08	3.83415e+08	2.14018e+08	1.89655e+08	2.11757e+08	1.74248e+08
65	1	0	Control	26549388540	22637421567	18280571105	13290695709	14925470946	10625065562	10619528784	9869021021	12022798231	9342422170	8189639762	4803711912	4062889976	3928302252	4073129401	2709619938	3607814224	2893711773	2611513332	2797180147	2176074093	2214372991	2003712827	1643720470	1146659699	1360933168	7.39293e+08	9.41239e+08	7.2332e+08	7.21306e+08	6.44525e+08	6.1632e+08	4.66805e+08	6.21354e+08	4.70973e+08	4.951e+08	363212400	3.85786e+08	4.80498e+08	4.84399e+08	3.69359e+08	3.50513e+08	1.98073e+08	2.15814e+08	186647752	1.57708e+08
66	1	0	Control	24899213689	23452218369	15148587639	15232796566	15397860304	11070511783	12184689318	11396187539	9882898126	9623143809	9310717703	4582476270	4190295100	3504132596	4319279984	3276774002	3046670516	2958007544	2943308602	2839196417	2397290918	2406482817	1994438952	1360952117	1150833616	1147213693	8.27055e+08	885923834	5.26155e+08	6.49717e+08	6.32647e+08	5.11927e+08	5.89288e+08	5.79367e+08	4.96359e+08	4.66874e+08	4.52415e+08	4.23821e+08	4.50522e+08	4.6372e+08	4.42787e+08	3.43077e+08	2.05691e+08	249832607	1.64555e+08	1.45211e+08
67	1	0	Control	23680483116	22972982367	17093420118	13751416968	13684282618	13284252958	10334522741	8871856987	8828819789	11816912715	7881556745	4949405413	4623720537	3820643118	4002855338	3160046955	3113957359	3261704263	2799968136	2450795151	2041573041	2027666263	2234323179	1317934575	1105650480	1059741874	7.79069e+08	8.57295e+08	6.35061e+08	8.10493e+08	7.16322e+08	5.99376e+08	5.57034e+08	4.75931e+08	4.28021e+08	5.48421e+08	4.15507e+08	4.18312e+08	5.14369e+08	3.75327e+08	4.09214e+08	319564364	1.90025e+08	2.65717e+08	1.62057e+08	1.78387e+08
68	1	0	Control	26851524357	23493199936	18696738139	14048901232	12529225837	12345561498	9431858691	8871683182	9060119095	9835540063	7626517342	6564304632	4154473448	4358358732	3717697129	3132309439	2797110104	3161588025	2616435034	2315523478	2307898914	2644346161	1773677726	1422534569	1091953707	1088102495	863086162	7.09514e+08	7.10778e+08	744714135	6.95662e+08	6.22833e+08	5.05922e+08	5.39378e+08	4.56361e+08	4.01791e+08	454138556	4.73066e+08	4.70574e+08	3.5811e+08	3.77843e+08	2.86979e+08	2.16338e+08	202755451	1.74005e+08	1.97637e+08
69	1	0	Control	23313962162	25711951084	16085323481	15707795530	15486544921	10248522630	9978860924	9123627753	8488894592	9129812968	8586449002	6483691320	3962117348	3683017243	3332677562	3351884548	3006380949	3378517826	2907821412	2594111718	1819205250	2621930724	1976240851	1424642474	1170413927	1188054886	9.29005e+08	8.1666e+08	6.15078e+08	785117402	802525035	6.45112e+08	4.91113e+08	5.60088e+08	5.48783e+08	3.55864e+08	4.83149e+08	4.78226e+08	4.05406e+08	342436716	381153625	2.50973e+08	1.86278e+08	1.97806e+08	1.83743e+08	1.42438e+08
70	1	0	Control	26304308094	28850990770	16934796707	18244552359	15945344986	10793297951	10687148308	10194463307	9817420078	9207946403	8919699503	5158524654	3305720355	4107637493	4261739438	3618376779	3755721310	3349747003	2814473636	2786471128	2159644896	2084373089	1801919064	1499637552	1163582229	1165246821	7.56009e+08	869760797	5.97611e+08	8.32373e+08	6.2733e+08	6.51109e+08	6.25196e+08	5.93271e+08	5.35873e+08	4.08279e+08	4.76093e+08	5.59731e+08	420662385	4.1541e+08	3.0596e+08	2.80518e+08	185239373	2.14506e+08	1.73946e+08	1.7495e+08
71	1	0	Control	27362319111	26763763969	17402269161	19143393765	16929721883	11603469568	11668943241	11611440774	9397550907	9441820165	8494086461	5188552622	3782607555	3796995586	4357227252	3408426500	3294610948	2951201559	3086370233	2999569244	2517552166	2267432711	1840810060	1611715878	1265708691	1062819802	8.64214e+08	6.77327e+08	5.93233e+08	7.24165e+08	5.93633e+08	5.98917e+08	5.35922e+08	5.97885e+08	5.33819e+08	4.2946e+08	5.20063e+08	4.66682e+08	3.64869e+08	4.31542e+08	3.20591e+08	2.58735e+08	1.62814e+08	2.25497e+08	1.36632e+08	1.79843e+08
72	1	0	Control	28477765423	24251273756	15383815722	20023224595	16885077571	12510435389	12275263508	11101341007	8225437208	7847831412	9158038290	5075248803	3895733186	4453524997	5033621830	2995525898	2766788057	2785660086	2561785210	2450209865	2838528662	2218015831	1925144122	1570139688	1167466446	1009200452	9.378e+08	6.77975e+08	6.47554e+08	7.76625e+08	6.27218e+08	7.25077e+08	4.39957e+08	5.56278e+08	4.73463e+08	4.65347e+08	4.98595e+08	5.20031e+08	3.48902e+08	3.82938e+08	3.64863e+08	2.96961e+08	153202342	217517117	1.47543e+08	1.70503e+08
73	1	0	Control	28807417497	22689646846	16427976381	17919977401	15424400108	12444042321	11840442496	10758123459	7793035835	10329363625	9399600528	5835285508	4630042877	4598380883	4633136599	3064234447	3404461109	2507877244	3132833877	2575204239	2671844874	2231482165	1296076115	1243932446	1108646857	8.41235e+08	9.81786e+08	6.43326e+08	6.7562e+08	5.60476e+08	6.95124e+08	5.81911e+08	4.33809e+08	464428020	4.34176e+08	5.05652e+08	4.79721e+08	3.90306e+08	3.107e+08	3.93938e+08	3.58621e+08	346536840	1.85041e+08	2.05444e+08	1.73701e+08	1.54472e+08
74	1	0	Control	26723496850	23225398916	15729080649	18381581957	12876232265	13383867483	11237144466	11381315280	8941132915	8164093364	9885533481	5192224449	4218888387	4275641935	3999825827	3500666088	3220158097	2928288837	3301893269	2838497526	2923219165	2507027700	1535812336	1487711186	1141021496	9.30839e+08	8.15289e+08	7.76239e+08	7.94408e+08	7.30107e+08	6.80811e+08	6.18347e+08	5.6924e+08	5.47567e+08	4.55171e+08	5.27625e+08	4.09957e+08	3.58029e+08	4.12584e+08	3.90368e+08	3.48331e+08	2.75416e+08	1.78671e+08	1.94772e+08	1.73399e+08	1.59326e+08
75	1	0	Control	22322039728	24186015494	14920777226	14678584131	15868695077	13532756041	11841039141	10004131118	9525346808	7987165146	8683687313	5717970781	4858422777	3494193956	4070415346	3783802946	3130785677	3015865131	3590165645	2619410612	2625302455	2626272195	1829982062	1537390313	1327696797	933046482	8.92802e+08	1050857646	8.33221e+08	6.35054e+08	6.3151e+08	555758062	6.34716e+08	5.26906e+08	5.00012e+08	4.91316e+08	3.71369e+08	4.18109e+08	4.32079e+08	4.31852e+08	3.87189e+08	2.64767e+08	1.78258e+08	1.96072e+08	1.6872e+08	1.91815e+08
76	1	0	Control	23586455507	24834308734	15551920725	16535375206	18982588551	13395215315	13919447792	9413033014	10977011855	8300811981	8307741518	5174148632	4533853632	3801214129	4081158261	3391398254	2891426604	2909080924	3305207084	2788891669	2569961040	2032520671	1700446730	1457916644	1188984338	1152014226	8.58521e+08	7.81932e+08	775475722	649636503	6.19269e+08	5.95864e+08	5.90079e+08	4.73389e+08	4.98661e+08	4.96517e+08	4.14031e+08	4.15635e+08	3.61775e+08	4.58622e+08	4.45865e+08	2.32142e+08	1.73428e+08	2.17144e+08	1.46453e+08	1.89988e+08
77	1	0	Control	22448081407	26589404480	14261759798	16714123670	15009263563	11769446076	12432388230	10586318172	10515967521	7503204157	7025461410	5130817379	3775052087	3807620888	4649040250	3255062624	3023934083	2647122543	3171883227	2604470947	3079585091	2385661383	1678424874	1439658974	990430765	1110756527	7.84747e+08	7.91292e+08	8.27039e+08	6.85212e+08	583690306	6.05938e+08	6.86243e+08	4.53294e+08	4.9426e+08	4.72737e+08	4.11441e+08	4.63254e+08	3.78254e+08	4.32613e+08	4.29809e+08	2.27986e+08	1.65033e+08	234240273	151798005	1.59382e+08
78	1	0	Control	23109110202	23135417699	13887861261	13792604447	12238922997	10640980684	11208560832	10627047943	10071479373	9921550339	7766097501	4995905798	4393242052	3311722025	4359655795	3004295322	3005832163	2870305819	2587681099	2650937829	2788823200	2152442858	1546333978	1429167909	1222285892	1118967401	749437317	7.18926e+08	7.31225e+08	7.23841e+08	5.7083e+08	6.66363e+08	588404566	567721032	4.6493e+08	4.67002e+08	4.64837e+08	5.00968e+08	4.72724e+08	460084116	3.67582e+08	2.79473e+08	208449267	2.23977e+08	1.5251e+08	1.58997e+08
79	1	0	Control	24628175672	28595293625	16131405689	13786774778	14372598098	12650890983	10969406910	10502831832	10470717910	9057628323	7348536540	5860156046	3975268324	3550607850	3935756160	3178174120	3153385078	2819204727	2496429062	2483975543	2487190657	2283975078	1319636998	1508940070	1292239224	1106612322	7.41225e+08	7.96702e+08	7.06448e+08	8.02818e+08	6.60958e+08	6.69948e+08	429980623	5.94532e+08	4.45471e+08	4.61655e+08	4.81132e+08	4.63803e+08	4.07261e+08	4.03722e+08	3.52591e+08	3.06534e+08	1.83557e+08	1.96554e+08	166773927	1.5732e+08
80	1	0	Control	21775550583	28966123152	15267784511	14321084726	14078121087	12914445836	13262650932	10346594426	10628321470	9283971569	9294483917	5393441242	3755543492	3681813041	4331259269	3245960473	3189177066	3132631104	2230131517	2489447642	2574585390	2125065030	1693778804	1231291667	1263909810	1097405027	6.74237e+08	8.55219e+08	6.92592e+08	7.90952e+08	5.7267e+08	6.51473e+08	5.06269e+08	4.99228e+08	5.38321e+08	4.83409e+08	4.60765e+08	4.02486e+08	4.156e+08	4.06232e+08	4.13577e+08	2.89475e+08	1.80197e+08	1.73345e+08	1.69015e+08	1.56334e+08
81	1	0	Control	25519896782	25643686711	18178836270	15517702995	14133856990	11980745563	11988890589	10851028473	9945596366	8273826116	8822415821	4976118370	4043936630	4207124767	4547735167	3563924089	3436911747	3327808104	2773526937	2481082498	2482141861	2318620163	1706288305	1490019043	1071334434	1123235568	7.44648e+08	7.1458e+08	6.45415e+08	798631092	5.76422e+08	5.08694e+08	4.93636e+08	5.1835e+08	4.78178e+08	4.8427e+08	4.77429e+08	4.71114e+08	3.85234e+08	3.92656e+08	401348352	331290140	1.66892e+08	1.72184e+08	1.86015e+08	1.74672e+08
82	1	0	Control	21059005593	24039346328	16656860253	16832852196	13261392859	13588202362	11335343199	9969463505	8975578192	8544885187	8016922815	5609548267	3854770237	3947301672	4835775637	3302793862	3700436170	4272986261	3370958577	2145254679	2508928795	2467529604	1785076467	1456393778	1090167702	1125051612	735490903	685613203	6.89878e+08	8.0035e+08	6.52073e+08	6.54777e+08	4.59041e+08	5.33838e+08	4.61756e+08	4.64374e+08	4.99389e+08	4.2001e+08	4.25348e+08	3.99562e+08	3.88445e+08	3.96143e+08	1.85845e+08	1.73465e+08	180250387	159933522
83	1	0	Control	21786976063	22241388658	17531705394	15630995861	10814457892	14957192854	13114177877	10886970231	10561896125	8271427929	7049274632	4947377380	3741806632	3481628290	4088957201	3525491259	3947571924	3376745916	2523989355	2128882045	2622490914	2750102413	1612791870	1445268993	1030532073	1172894899	8.56673e+08	8.12132e+08	7.06358e+08	6.52749e+08	6.27866e+08	7.27476e+08	5.19734e+08	6.00694e+08	458094903	4.39491e+08	5.44123e+08	3.8516e+08	4.56742e+08	3.93612e+08	3.53562e+08	3.86939e+08	198375182	1.80578e+08	1.67005e+08	1.41265e+08
84	1	0	Control	23284744871	25150987842	14680178123	13154102096	11294653311	15258885499	11454944767	11105781971	10877939251	9658382922	7108836384	5541569786	3922486846	3559886211	3560023870	3338175477	4488985551	3245845875	2711148891	2199514774	2335641136	2184941526	1329829189	1370487852	1138187750	1066081535	7.37986e+08	8.27971e+08	7.24644e+08	6.69775e+08	6.50802e+08	6.63797e+08	490259045	6.00298e+08	4.61092e+08	4.91046e+08	4.76112e+08	3.85738e+08	486344766	4.11021e+08	3.43532e+08	3.07925e+08	2.00796e+08	2.04287e+08	1.80995e+08	1.40339e+08
85	1	0	Control	23449987442	30673334291	15740224429	12554022184	14053699835	12631443971	12880462539	9326401076	11495638645	10314947731	6319922388	5479389103	3921392846	4055350907	4135645529	3297876275	3542830466	3836276440	2982967732	2188497318	2240293232	2006349173	1413432075	1395873046	1292417966	1151610414	7.44746e+08	8.18067e+08	8.41471e+08	6.26169e+08	6.24963e+08	591945536	514129141	5.76553e+08	4.7371e+08	4.77503e+08	4.53004e+08	4.26588e+08	4.98209e+08	3.72674e+08	3.18992e+08	287219870	1.9727e+08	222155091	1.97482e+08	1.61563e+08
86	1	0	Control	27645645845	29246080596	19171060936	14545296376	14866036127	14137291603	13295260601	10494983652	11157923884	9633200279	7509271730	5826113728	4105644311	3712599754	3567683347	2829856154	3394839927	4053321045	3144133700	2773594048	2354346517	2005239801	1390480207	1264547168	1345276586	981453126	8.01739e+08	8.84713e+08	822757700	7.3845e+08	685068537	6.78756e+08	5.07236e+08	574937530	4.75433e+08	443665952	3.94178e+08	4.51775e+08	4.23472e+08	331877300	3.17363e+08	2.7644e+08	2.20863e+08	2.06247e+08	2.06264e+08	1.5687e+08
87	1	0	Control	27163375049	33380791759	18096181062	17685994756	16591852240	14212110324	11376048593	9191981520	9726538963	9345476112	7724612429	5908094415	4773284309	3771079488	4571773547	3072524032	3153562137	3530035622	2670664000	3423148443	2962231728	2062091834	1462694856	1444075479	1314072241	7.93077e+08	7.97592e+08	7.33238e+08	6.89722e+08	7.76561e+08	6.86373e+08	7.22899e+08	4.77236e+08	5.35435e+08	5.74365e+08	487126639	4.36333e+08	4.10045e+08	4.27305e+08	3.33955e+08	3.14178e+08	2.43157e+08	2.0904e+08	2.10714e+08	1.8054e+08	1.82779e+08
88	1	0	Control	26492369493	28653331635	21815012439	17112813027	13994374116	14900152031	12228522116	10160164439	9694222799	9699543587	7546412660	6416478919	4269214544	4341846903	3895348261	3156376831	3209858061	3206295600	2651953827	3244257331	2969360995	1910213319	1341614155	1440564859	1150068069	1078804864	8.0232e+08	6.88895e+08	6.35147e+08	7.83689e+08	6.12945e+08	6.17212e+08	5.11798e+08	5.22935e+08	5.07103e+08	5.07283e+08	3.99348e+08	4.41433e+08	3.78361e+08	3.94401e+08	3.17887e+08	2.70565e+08	2.1039e+08	1.94991e+08	2.14197e+08	1.82947e+08
89	1	0	Control	27483846979	29730895808	19055776532	16185647474	14445892039	13476438038	11375929943	10863360493	10628652715	11158034184	8862028760	4836603008	4388815410	4397442528	3906482846	3537760563	3363648302	3495767023	2553576930	3200218405	2704508452	1961088412	1561176845	1515953404	1138788295	1051499780	7.54421e+08	670500137	6.5479e+08	7.41821e+08	663315314	721444765	568193793	4.77392e+08	4.67394e+08	3.96487e+08	4.84632e+08	4.26133e+08	4.55111e+08	4.81663e+08	3.60974e+08	3.20301e+08	2.60999e+08	209362967	1.74052e+08	2.2782e+08
90	1	0	Control	25464048862	26989265460	16800111986	13996454955	12778033542	14267562060	11287631691	10686192522	9069509962	9193888024	7587821441	5326349327	4346297126	4120042441	3480571526	4120674437	3254606106	2779145374	2641101796	3340318168	3068630047	2402541318	1652030413	1512322798	1167458538	9.32934e+08	8.45779e+08	7.20322e+08	6.20243e+08	7.18645e+08	650395798	6.59386e+08	5.8552e+08	4.54294e+08	5.52286e+08	410069616	4.51459e+08	4.24394e+08	4.49543e+08	4.10446e+08	4.19593e+08	3.00303e+08	2.32139e+08	2.02805e+08	2.16524e+08	2.07807e+08
91	1	0	Control	27001905987	27400680265	17857552564	16110209113	16893216330	11790550029	10617861314	11269532860	7004939587	8474901264	8661186773	4987541404	4082254314	4200378969	4266188716	3510368774	2879507431	2425570009	2664348123	3007761702	2807419369	1912830954	1725384123	1301846216	1084583245	9.66814e+08	7.97287e+08	6.93668e+08	6.36319e+08	6.80779e+08	647187090	6.68398e+08	5.34725e+08	4.69843e+08	5.88362e+08	4.98298e+08	4.59379e+08	3.84642e+08	4.20224e+08	3.24969e+08	3.77842e+08	2.63184e+08	2.09736e+08	2.1355e+08	1.86523e+08	2.14507e+08
92	1	0	Control	27929156815	34118513529	18357273055	15525631994	19297502351	14316828279	10152220250	12300778482	7794215861	7925609235	7775462857	4974484549	4421908807	4182808356	4242209358	3245553302	3190022791	2599361405	2861373649	2714156490	2813204185	1811393491	1728999916	1567150814	1042508758	1017885947	7.96408e+08	6.86602e+08	7.17073e+08	7.52863e+08	6.21417e+08	5.04545e+08	5.02019e+08	4.32327e+08	546611192	4.50939e+08	4.31499e+08	346778613	4.48461e+08	3.38253e+08	3.4893e+08	2.43134e+08	2.20144e+08	1.99195e+08	1.71304e+08	1.98104e+08
93	1	0	Control	26397360052	34443979635	17058200877	13477010686	17831420723	14446478252	10197105701	10665893315	7637296907	8697672991	7389094871	4602881977	4583287450	4603374735	4365838692	3154593501	3310295557	2975260093	3010192375	2299641578	2698264553	1542774069	1563019731	1788454972	1196400793	9.33512e+08	821626129	7.48956e+08	7.77976e+08	8.2652e+08	6.67657e+08	5.31335e+08	5.55088e+08	479350893	4.4965e+08	4.5589e+08	4.42712e+08	4.48909e+08	4.12367e+08	3.6666e+08	3.74405e+08	3.1023e+08	183302259	1.96108e+08	1.91344e+08	1.76812e+08
94	1	0	Control	25229834502	27665165129	19013203567	14200806416	15674370317	12557385342	9700392433	11128535349	7186594498	8851564800	8239636580	5189426104	4034231354	3878971157	3914326999	2961185854	2842897747	2701243551	2888437088	2445653627	2308679309	1642166092	1417400059	2098935020	1143996493	1254118909	7.96873e+08	703998999	8.09414e+08	613664646	7.52353e+08	6.3372e+08	6.55073e+08	6.23232e+08	4.30473e+08	4.32085e+08	4.11985e+08	4.47869e+08	4.73264e+08	4.06091e+08	3.59476e+08	2.93525e+08	1.76707e+08	1.97436e+08	1.75905e+08	2.16449e+08
95	1	0	Control	28738282409	26400846240	17444100504	17414689148	16455359987	13991150814	11012161938	10214018106	8746438826	7812469614	7317286843	5516712231	5126226554	4134156129	3640603483	2651001907	2865869951	2878951095	2327672871	2608119069	2543568107	2132032867	1806665473	1759281022	1271663810	1220732053	8.25111e+08	6.65521e+08	7.13781e+08	7.09116e+08	7.53039e+08	641489153	6.22162e+08	6.92018e+08	4.47165e+08	459907356	3.67337e+08	4.78528e+08	4.60008e+08	3.65716e+08	371890153	2.82849e+08	1.99731e+08	1.91291e+08	1.82861e+08	2.18466e+08
96	1	0	Control	25126093306	29065461763	18732497840	18453931361	15421870226	12371407064	10402082260	10312860266	10274375770	9295580665	7562963160	5613998997	4666933920	4287702528	4218680145	3067264401	2843272460	3031543741	2230390878	2367371323	2429191453	2152430044	1732717038	1893203802	1137081256	1120545493	7.25385e+08	7.85419e+08	7.54916e+08	7.40297e+08	6.51091e+08	5.63827e+08	6.19001e+08	5.56084e+08	4.64474e+08	4.23739e+08	3.77446e+08	5.05873e+08	4.39604e+08	4.11138e+08	3.43931e+08	2.60318e+08	1.7908e+08	1.69083e+08	1.81558e+08	1.69707e+08
97	1	0	Control	23629910218	27441886486	20797340681	15505293350	14270193637	11544558860	10962016332	10411794542	10045270096	8208133806	7345061125	6211625340	4585099210	4067325676	4501858570	3585109369	2598362808	2813460945	2683476421	2401279975	2112800232	2163307982	1601720787	1587449534	1298085970	1077380875	7.67747e+08	8.1326e+08	7.68271e+08	5.98443e+08	7.02328e+08	6.67992e+08	5.46555e+08	5.20723e+08	4.80247e+08	3.40297e+08	3.15895e+08	4.49274e+08	4.04475e+08	4.16494e+08	3.75893e+08	2.62753e+08	1.95853e+08	2.00417e+08	1.65734e+08	1.54843e+08
98	1	0	Control	27948410659	25293282194	17433989366	14901968596	13958995754	11846207880	9883140758	10858336837	10987455890	8356316761	7971891653	5429425984	4603271152	3767079846	4903294090	2829318174	3011835046	3205675615	2739762736	2250058638	1613851425	1759393925	1700923471	1508346000	1343055700	1031075933	8.13945e+08	7.81384e+08	8.21531e+08	6.11935e+08	8.34833e+08	5.90786e+08	5.19445e+08	4.58941e+08	4.39204e+08	3.45227e+08	3.32977e+08	4.28556e+08	4.38345e+08	3.92732e+08	4.17126e+08	2.73158e+08	1.85402e+08	2.40937e+08	1.57758e+08	1.75282e+08
99	1	0	Control	24347816478	26851793766	17653704749	17500575437	14059683701	12424707064	9940121860	10474993248	9720084760	7592908530	7855900395	5237890788	4047118193	3207540554	4401490559	2751315093	3037838384	3333046358	3021966360	2368191430	1567882788	2012805522	1849623981	1638826347	1074700359	1036920961	6.85342e+08	6.9424e+08	8.25479e+08	578793759	7.28546e+08	5.5497e+08	4.85702e+08	4.60691e+08	4.99629e+08	3.88018e+08	3.69343e+08	3.5635e+08	4.52549e+08	4.19853e+08	3.42635e+08	3.051e+08	208688177	2.1405e+08	1.47823e+08	1.61916e+08
100	1	0	Control	26858676697	30300838051	17017724367	17046881967	17324060303	14472840973	11350128868	11073463065	9192933945	9245798476	7375480287	5042504540	4613552510	3545056820	3908355652	3114181521	3124623677	3720217211	2587500838	2867759607	1905974793	2121642359	1967114344	1812924800	1171321422	9.23332e+08	6.93204e+08	6.87875e+08	7.95212e+08	6.63412e+08	6.86505e+08	6.46301e+08	473930714	4.31303e+08	4.63892e+08	3.50834e+08	4.74729e+08	4.31805e+08	4.64723e+08	4.26481e+08	3.88252e+08	2.82424e+08	2.09372e+08	2.25485e+08	1.6698e+08	1.79748e+08
1	2	0	Control	26231382016	25141561034	17569953317	15372034690	14300401471	12364541848	11832349525	10331661760	9247749094	8753316508	8146707949	5190988205	4217916348	4139276179	3927367864	3271869623	3135625896	3052719858	2712971174	2551284071	2429864630	2196613078	1602246027	1539027161	1142231637	1087983290	7.86649e+08	7.60359e+08	7.30539e+08	726275559	6.916e+08	6.12821e+08	5.54135e+08	5.25039e+08	4.62427e+08	4.4691e+08	4.31548e+08	4.243e+08	4.2188e+08	4.07917e+08	3.91716e+08	2.94788e+08	2.06436e+08	2.01231e+08	1.75036e+08	1.72807e+08
2	2	0	Control	26231382016	25141561034	17569953317	15372034690	14300401471	12364541848	11832349525	10331661760	9247749094	8753316508	8146707949	5190988205	4217916348	4139276179	3927367864	3271869623	3135625896	3052719858	2712971174	2551284071	2429864630	2196613078	1602246027	1539027161	1142231637	1087983290	7.86649e+08	7.60359e+08	7.30539e+08	726275559	6.916e+08	6.12821e+08	5.54135e+08	5.25039e+08	4.62427e+08	4.4691e+08	4.31548e+08	4.243e+08	4.2188e+08	4.07917e+08	3.91716e+08	2.94788e+08	2.06436e+08	2.01231e+08	1.75036e+08	1.72807e+08
3	2	0	Control	29063366991	26155359097	17423240197	15394072591	14327185176	12786514735	10300287937	10183534577	9030304922	7783183388	8661009718	4575945470	3782337842	4094189295	3963178732	3631730745	3190115805	2783738438	3201516807	2358542285	2234843926	2075786703	1759502128	1482581438	1451204764	1155547914	6.63698e+08	8.21507e+08	7.48424e+08	7.25724e+08	5.8629e+08	5.70875e+08	5.60711e+08	5.38495e+08	434889878	4.88291e+08	4.56944e+08	421473654	4.09637e+08	3.60073e+08	3.69262e+08	3.34745e+08	2.36166e+08	1.72483e+08	1.84326e+08	1.89994e+08
4	2	0	Control	23580241204	31438313012	17292519503	14903802359	14915454669	13744270461	10808361779	10236101216	8126114762	7585323116	7885294103	4650082094	4222760243	3552365078	4054421396	3304016610	2898779535	3214505846	2674843701	2291241672	2094553141	2102055120	1914738524	1719562451	1043907293	1250604469	7.94599e+08	687630783	8.75594e+08	6.87048e+08	7.68221e+08	4.54865e+08	5.20791e+08	519072706	4.23436e+08	4.46132e+08	3.77539e+08	3.79537e+08	529469623	366520098	3.59616e+08	3.12543e+08	2.54728e+08	1.75099e+08	2.05768e+08	1.95727e+08
5	2	0	Control	26563835411	26709348067	19177721596	12588993565	15333181175	13539733946	12806812040	11527716789	8062554364	8900917553	9700198610	4193949727	3712177197	3609866646	3847883563	2848759458	2481375277	2971474427	2210036018	2697210250	2275523912	2445980057	1983013421	1771586976	8.78754e+08	1278264670	7.99005e+08	7.47778e+08	9.37269e+08	7.18973e+08	750436107	5.37406e+08	453204399	4.43929e+08	4.49163e+08	4.59397e+08	3.79957e+08	3.91713e+08	4.6448e+08	3.56268e+08	3.39632e+08	2.52069e+08	1.95564e+08	1.85878e+08	1.92234e+08	1.81236e+08
6	2	0	Control	32963910348	28209178025	19176343331	13862031989	13692518832	14795687204	12714544484	10738540781	9033797086	8630398285	8569567890	4549749673	3917613795	3503303540	3821480985	3351485826	2681346797	3146308809	2276501596	2543278631	2360312626	2513001219	1929366466	1723951408	9.71357e+08	1214190509	8.72465e+08	7.45676e+08	8.84157e+08	6.92435e+08	8.3982e+08	5.83099e+08	4.86306e+08	4.75783e+08	5.28589e+08	4.99913e+08	3.8202e+08	4.89772e+08	5.08517e+08	434900347	3.65252e+08	2.34052e+08	1.76662e+08	2.11977e+08	1.66186e+08	1.82808e+08
7	2	0	Control	27584069081	28096828030	20419971474	13483710078	13550474523	13930606077	11603262515	9640069491	10863001686	7432020819	8948464293	4566739556	3693359358	3729097196	3665207378	3673896367	2770068085	2975803834	2301774577	2998059928	2349895473	2373746903	2259355508	1718307367	1023915917	1273505901	9.51861e+08	7.43499e+08	7.19388e+08	7.74865e+08	6.62279e+08	5.40099e+08	4.27064e+08	4.3615e+08	4.89241e+08	4.98479e+08	4.0063e+08	4.62601e+08	402649946	469549338	3.678e+08	2.98948e+08	2.01032e+08	2.0856e+08	1.53273e+08	2.15401e+08
8	2	0	Control	27374777471	21740450191	20535990223	14898663465	12972946517	12829256633	12053697985	10884740106	9769577624	7133725491	8899285294	4781220949	3876877299	3138388610	3268329468	3530652568	3142787160	3598228423	2472885495	2422824900	2157133440	2560168370	1831264217	1727104114	1121400904	1234084724	8.60813e+08	6.16832e+08	660144866	7.32373e+08	6.05979e+08	6.10395e+08	4.89776e+08	5.23858e+08	5.29258e+08	5.66384e+08	417614111	4.79625e+08	4.13598e+08	4.06691e+08	3.73392e+08	2.87536e+08	2.53397e+08	2.24519e+08	1.49647e+08	2.02797e+08
9	2	0	Control	23566309785	24097347521	17657721852	15467757229	15343015692	14424154129	8902350544	12100907166	8410446432	9575212406	7643757869	4423832451	3898230906	3980710576	3348232414	3253153520	3444372090	3221346188	2658275156	2703785194	2272171399	2450080042	1600177672	1844329456	9.68875e+08	975831079	7.29336e+08	8.23015e+08	6.64934e+08	883313750	6.05697e+08	5.67193e+08	4.92945e+08	4.67948e+08	5.13548e+08	4.81849e+08	458738100	5.4144e+08	3.77692e+08	3.65129e+08	318980058	2.40588e+08	2.61944e+08	1.98994e+08	1.65671e+08	1.98883e+08
10	2	0	Control	28226469133	26955080548	20330920443	16215435522	16545011723	16215810560	11257843126	11208200083	8780539580	10511204667	7660264789	4610333166	3408996652	3530005644	3644089650	3694890880	2937119684	3893781721	2718274843	2676692346	2143615654	1893148461	1538261571	1788265571	9.9116e+08	975594999	7.45915e+08	749256983	6.38611e+08	775089480	6.81687e+08	693101443	470372716	5.1771e+08	4.86539e+08	4.98968e+08	3.92605e+08	4.47937e+08	3.15872e+08	3.80332e+08	3.08749e+08	2.4171e+08	2.63577e+08	2.29086e+08	1.8897e+08	2.33271e+08
11	2	0	Control	27228726477	22969868577	16399174373	20289844478	13704480061	13248403666	12510601856	10106667292	10679519517	11111524791	9202839199	5639349608	3028794891	3974557891	3982989933	3220146493	2507768297	3048337335	2707081000	3128374145	2299334583	2161419671	1456265768	1564223239	1129355155	9.59097e+08	8.05832e+08	8.42885e+08	6.48355e+08	6.29286e+08	6.80594e+08	5.57569e+08	5.12727e+08	5.01912e+08	4.80523e+08	4.47285e+08	4.11494e+08	5.12583e+08	3.34682e+08	3.75581e+08	3.62567e+08	3.15885e+08	2.16794e+08	2.15899e+08	2.20877e+08	210225709
12	2	0	Control	27300525298	21990575353	15885374736	16211342923	17348748647	10859041648	11629328241	9658110084	10480979641	11795735413	8507054060	5868697430	3452400296	3427695751	4661149483	3213893500	2576892531	3129250438	3307742841	2701843235	2773289498	1978719591	1599380229	1364439238	1044756154	1046932196	7.374e+08	6.92995e+08	7.46268e+08	5.94143e+08	7.88214e+08	6.28751e+08	6.35295e+08	5.15911e+08	4.57673e+08	474766295	373340611	5.2086e+08	4.34957e+08	413026365	3.51943e+08	3.21572e+08	1.78591e+08	2.15057e+08	2.15634e+08	1.61298e+08
13	2	0	Control	31633490580	25861733321	15976764612	16153369187	17254027301	10146172064	11006275886	10386241269	10143837453	9635095739	9615631907	5337125188	3993815714	3196933246	4596108527	2671852102	2524084960	2695646649	2589896296	2444094650	2656269748	2086040101	1575696845	1338509920	1036512861	1070173121	7.69332e+08	753998863	8.63495e+08	5.77842e+08	7.00144e+08	5.3801e+08	457491096	483318743	4.9829e+08	4.53751e+08	3.74339e+08	4.62422e+08	3.98084e+08	4.58947e+08	3.31906e+08	2.9441e+08	2.05723e+08	2.22852e+08	1.70302e+08	1.68803e+08
14	2	0	Control	27218184672	22708921283	14141783826	14669660725	16295652521	10396152845	12209657514	9312560726	10177997273	8888100304	9219665776	5448642402	4319046306	3506203141	4921537339	3097187325	2795670736	2513201931	2743982957	2130642758	2431947271	2368253685	1788604487	1440889118	1163589202	1036591004	6.6219e+08	7.29036e+08	720587877	6.5741e+08	7.40058e+08	6.01841e+08	5.35909e+08	5.71248e+08	5.57753e+08	3.99859e+08	4.07498e+08	3.8978e+08	409846672	4.45939e+08	3.86228e+08	246090635	2.16903e+08	206078106	1.79512e+08	1.47772e+08
15	2	0	Control	30068694093	23196423042	14571418135	15634091262	16112569092	11291786864	12576955452	9952898855	12208045045	9440189935	8584661719	5678448367	4247600864	4038341975	4120458263	3103183080	3030845331	2677537848	3146209893	2209102855	2254736343	2029086406	1570638649	1415418117	1038616589	1115732505	5.77982e+08	7.55337e+08	8.17956e+08	7.00468e+08	678405570	6.59634e+08	6.28175e+08	6.3453e+08	5.53244e+08	4.66679e+08	3.61695e+08	4.63324e+08	4.42639e+08	4.1938e+08	3.71841e+08	2.97367e+08	1.95684e+08	1.98098e+08	1.64882e+08	1.6632e+08
16	2	0	Control	24393124016	20136237623	16616666965	16967372827	14104615981	9961476568	13252063405	10209230241	9158221855	8065941769	8767573583	5454686110	4714338445	4994228041	3266352873	3617637366	2999330849	2807524142	3363823525	2233761765	2548698279	1955721590	1616281928	1357812569	1055741180	1174505566	7.61826e+08	7.45349e+08	7.53869e+08	6.9893e+08	5.85243e+08	9.12357e+08	7.04166e+08	5.94277e+08	4.79935e+08	5.0932e+08	3.87689e+08	4.57212e+08	5.13639e+08	4.11135e+08	4.11049e+08	3.35523e+08	2.34257e+08	1.70519e+08	1.58972e+08	1.7138e+08
17	2	0	Control	27466337952	22503171288	16659087118	15343121462	13705556557	11145065803	13665904211	9347317057	8827831264	8876085500	7866240196	5083330065	4297333424	4129532803	4003148181	3337368807	2795769216	3149249535	2936844503	2104626345	2892295417	1826313423	1286492730	1515553752	1140242012	1294554403	8.53181e+08	7.45618e+08	6.94109e+08	5.49392e+08	7.21579e+08	8.5733e+08	5.95368e+08	6.51681e+08	4.0999e+08	3.96091e+08	4.34378e+08	4.55863e+08	5.0773e+08	4.17433e+08	410217477	3.71164e+08	2.58309e+08	2.14816e+08	1.58051e+08	1.8109e+08
18	2	0	Control	22539929823	21772252606	19669972258	16344061056	12048430124	10708374985	12896060936	11266095452	8100458146	8148540458	8120965851	4404934552	3872067873	3789319587	3585700494	3535851392	3248984433	3132915812	2263442034	2055444323	2783959316	1745672613	1290387930	1681484703	1167988710	1170973638	7.79631e+08	6.75623e+08	589106938	5.07411e+08	7.36814e+08	7.85255e+08	6.08218e+08	6.35191e+08	3.90021e+08	4.8662e+08	3.99467e+08	4.83952e+08	5.48746e+08	4.52951e+08	3.8413e+08	3.52809e+08	2.02963e+08	1.94845e+08	161249141	1.31332e+08
19	2	0	Control	24076892702	25250365743	21997031867	16686474699	13945409372	12507937068	11471573990	10678678683	8169330864	8957201050	8507367704	5146693978	3604470558	3950157761	4868348482	3649490867	3423311750	2719694868	2765969316	2205697755	2943303525	1972760938	1405455020	1646619279	1224159524	1018536960	6.57152e+08	8.14752e+08	7.44542e+08	6.31405e+08	7.28599e+08	625470099	5.85782e+08	6.00692e+08	4.53643e+08	4.17726e+08	4.36889e+08	3.70561e+08	5.27407e+08	3.96704e+08	3.03649e+08	3.44715e+08	1.85281e+08	1.94355e+08	1.72795e+08	1.65438e+08
20	2	0	Control	27816557025	25330451497	18564981072	17991977928	15171867982	13506271640	11561263107	9884464154	10064449703	6844092722	8495800645	5212110927	3691965203	4393496441	4347862625	4314589460	3087915908	3207054107	2924452009	2274010436	3143995875	1998685251	1399291250	1417245831	1368450739	1101534541	8.1805e+08	8.69143e+08	8.09995e+08	5.69209e+08	6.60019e+08	6.04738e+08	7.19575e+08	627085634	4.88113e+08	3.83627e+08	4.04329e+08	4.29617e+08	3.31884e+08	4.83246e+08	3.16833e+08	2.84752e+08	1.87608e+08	1.79735e+08	1.84221e+08	1.28121e+08
21	2	0	Control	30412981873	26346099768	17931224380	17087934510	13850102751	11528616697	11834907123	10672107916	9478583943	7185627765	9415649100	5576027459	3466750019	4115929038	4207927574	3619781974	2499348926	3720249199	2529560290	2253813716	3199321241	2151352482	1293278303	1625350034	1125416512	1296950064	1071033620	8.51358e+08	7.71091e+08	6.88552e+08	7.08207e+08	6.27983e+08	6.73755e+08	5.27471e+08	427946573	4.12903e+08	420466057	432112253	3.83032e+08	482339869	3.75741e+08	2.5828e+08	1.63166e+08	163677204	1.8109e+08	1.43906e+08
22	2	0	Control	30925668773	25474058773	17345002655	15647961840	13446337914	10971311105	11180573300	9605725596	9134929445	8885067643	10101112504	4806234613	3672144972	3873151004	4250570719	3097768839	2628204176	2906584735	2540146616	2059517199	2739324844	2352478662	1754477788	1627518021	1177319721	1258497172	1032460796	7.4728e+08	7.13342e+08	6.80623e+08	6.64743e+08	6.80065e+08	7.0423e+08	5.02796e+08	4.83254e+08	4.15041e+08	4.53109e+08	4.13297e+08	4.42853e+08	4.1768e+08	3.52781e+08	2.57067e+08	2.01266e+08	2.09564e+08	233138965	1.60678e+08
23	2	0	Control	28019745399	23162628058	15909420039	14976560353	13358080519	11714366955	10583543777	9094201218	8135427576	9368730935	8509802868	4828235151	4024485846	3939161036	4249415593	2865483990	3314871823	3104179478	2554937345	2229443199	2519782755	2310189205	1611984117	1303516672	1118894453	1182635779	9.8633e+08	7.21833e+08	7.01408e+08	6.51225e+08	5.84221e+08	658976911	678944908	5.1179e+08	4.5532e+08	4.20508e+08	4.99156e+08	3.92038e+08	465438081	4.56398e+08	4.11954e+08	2.5183e+08	2.2898e+08	1.94222e+08	2.00745e+08	1.67447e+08
24	2	0	Control	24539232551	23453020290	15316873167	15304559291	15414022527	11878601963	11697114010	10811819808	9394254555	9249889121	8241048884	5121409165	4160715163	3910001798	4073579649	2888540671	2789925136	3034385248	2753407614	2716673082	2906633658	2566873666	1469210774	1377211804	1289322606	1104506243	7.58567e+08	7.92008e+08	821097988	678900083	5.51304e+08	6.80616e+08	688700537	5.34189e+08	4.18329e+08	4.45006e+08	527376720	4.48791e+08	4.3008e+08	4.7042e+08	3.64832e+08	2.44104e+08	1.89311e+08	1.99843e+08	1.99016e+08	1.77616e+08
25	2	0	Control	24192653435	21796230100	20725273590	14017395588	17018135465	13935156193	11487857975	11009165929	10536069019	8495119592	8420730081	4415143554	4269575982	3637735235	4253715743	2546731395	2763333008	3027943681	2728643861	3218354084	3167714653	2563637182	1618708998	1588509360	1151627243	1362121427	9.1016e+08	6.93943e+08	7.05192e+08	6.94547e+08	6.42306e+08	5.66717e+08	7.16882e+08	5.20862e+08	4.65943e+08	414464328	5.83124e+08	3.61042e+08	4.79117e+08	5.04093e+08	3.49206e+08	2.24745e+08	2.43528e+08	2.48648e+08	2.08598e+08	1.77573e+08
26	2	0	Control	30418964315	22460074698	21405397669	15225189572	18854160751	11625939862	10795488011	10692386798	9583900360	9310978808	8725212716	4894085038	3819568533	4347727932	4220748495	3287075957	3076673867	2925413017	2311427430	2756731474	2637653964	2295590285	1663199983	1620946077	950002168	1171507491	9.29579e+08	5.74145e+08	6.87101e+08	7.54839e+08	6.05168e+08	6.74712e+08	5.45601e+08	5.61596e+08	4.64857e+08	3.88898e+08	4.85131e+08	394928945	4.25506e+08	4.28048e+08	376033498	2.40093e+08	2.47243e+08	2.37233e+08	1.8129e+08	2.01707e+08
27	2	0	Control	23483763385	20901996155	19310743504	14488564670	15751855919	11296051535	10130285416	11694294367	9264217613	8591334316	7048948121	5007091646	3271327769	3524354104	4042980980	3352346981	2904454852	3220283774	2786259715	2292860317	2467008967	2104396101	1975564465	1375273079	1021508402	970125176	7.78459e+08	7.4616e+08	7.74422e+08	7.55103e+08	6.26159e+08	7.2684e+08	5.42195e+08	5.62781e+08	5.36288e+08	4.40795e+08	4.65168e+08	4.58332e+08	3.98274e+08	4.04284e+08	3.40553e+08	3.02054e+08	2.05766e+08	2.2314e+08	1.79923e+08	2.43976e+08
28	2	0	Control	21872067313	26035974362	19161803628	15011041742	14325445146	9692887027	10657913772	11462188941	8759223510	7490102081	6792113222	5526745100	3586847200	4357052247	3994024594	2886021061	3172342833	3343430770	2766588353	2231716875	2716243952	2260860137	1995568143	1310929733	9.68721e+08	1100512769	7.09157e+08	8.15851e+08	798110514	8.08006e+08	632528435	693209475	5.37743e+08	5.78323e+08	6.1283e+08	3.89355e+08	5.03734e+08	4.43013e+08	4.10728e+08	4.29993e+08	3.26125e+08	2.86863e+08	1.75672e+08	2.46814e+08	1.78219e+08	2.17754e+08
29	2	0	Control	25347961970	22265852979	16819088665	16441432022	16268199172	12706819557	10860651704	10237164955	8839614514	9452707047	7649646049	5810316466	4242654817	4437061860	3462479504	3781002662	3048288700	3249332298	2565911427	2419623269	2315892704	2119411471	1888856364	1680463610	1125759953	1263528448	7.51722e+08	9.21557e+08	8.72776e+08	7.58485e+08	6.84983e+08	6.27769e+08	5.60484e+08	5.14999e+08	5.88631e+08	4.86641e+08	5.1068e+08	4.86555e+08	4.17574e+08	4.84706e+08	3.79479e+08	313651248	206044242	1.85902e+08	184222136	2.10894e+08
30	2	0	Control	28120648893	24840906794	16191528926	14334798174	15752023307	11891480794	9993778790	10237432757	8880364122	9704861056	10061906648	5257687370	4386322460	4756744345	3792484662	3762747219	3222860575	2881430607	2732899187	2992881931	2793703480	2248094024	1873635774	1788554736	1167075406	1209173149	7.88386e+08	7.7671e+08	7.11734e+08	8.00543e+08	724402160	7.01461e+08	6.01301e+08	5.626e+08	5.67335e+08	4.73971e+08	5.12807e+08	4.99728e+08	4.51048e+08	4.93109e+08	4.61491e+08	3.01898e+08	1.74727e+08	2.03073e+08	1.64608e+08	162302739
31	2	0	Control	31897861275	24968095001	17584796563	12420578542	15789289828	10677811258	11144537291	9476593501	8361105143	8977690228	8585434930	5700304979	4217643192	4505216052	3724415888	3401952469	3262584168	3242806212	2831989681	3094592170	2477623774	1989095543	2077204028	1649426140	1260896215	1244787057	8.16113e+08	7.89441e+08	8.37453e+08	7.30504e+08	7.26024e+08	5.91974e+08	5.96438e+08	4.72374e+08	4.62473e+08	4.51096e+08	5.37876e+08	4.17981e+08	4.10665e+08	4.55332e+08	5.93705e+08	3.07722e+08	1.92091e+08	2.02854e+08	1.69948e+08	1.50271e+08
32	2	0	Control	30960123994	25436352167	17331203793	15600593272	17079389422	11502624890	11693064065	11415027904	9207306068	10743526326	9055477613	5642819363	4378342987	4374191615	4361003740	3019776131	3366358562	3596020480	2597349198	2634141161	2322526262	2207174254	1617286960	1622739048	1235323064	1200695408	8.38329e+08	7.18755e+08	698807255	6.14889e+08	7.33748e+08	6.07309e+08	5.20087e+08	4.90222e+08	4.65129e+08	4.16045e+08	6.25177e+08	4.07911e+08	4.54085e+08	4.74807e+08	5.23325e+08	3.18756e+08	1.68913e+08	1.98942e+08	2.21576e+08	1.69244e+08
33	2	0	Control	27379478676	27200644239	16342059695	13383308588	18428380312	12598935044	12802361064	10479405907	10045369393	10191967564	9651030448	4940142225	5171775654	4472427724	4043035343	3165406838	3025848440	3161351589	2669573837	2466437255	2554871414	2651894737	1857762095	1548827392	1204875342	1368300027	7.4441e+08	6.66433e+08	649142153	6.68965e+08	6.37558e+08	6.46775e+08	5.87845e+08	5.70964e+08	4.91156e+08	3.64513e+08	6.1798e+08	3.89928e+08	4.61582e+08	393447935	4.28512e+08	3.58176e+08	1.79435e+08	1.84053e+08	1.96722e+08	1.76546e+08
34	2	0	Control	25791882208	25308012147	15269701239	16090121637	16876901279	14020731567	13827245747	9661264913	9289106188	9042050636	8672230972	4839370753	4679133163	4447464548	4146146131	2827501753	2978223970	3078946429	2307621935	3016760406	2230291790	2367104560	1631652546	1341845472	1033151252	1149513531	6.58305e+08	6.3907e+08	7.28119e+08	6.21481e+08	5.97708e+08	6.7637e+08	5.81451e+08	4.8191e+08	4.00433e+08	4.73215e+08	5.09101e+08	3.62458e+08	4.90357e+08	3.969e+08	4.27122e+08	3.51487e+08	2.21802e+08	2.08757e+08	2.06599e+08	1.68872e+08
35	2	0	Control	24452142253	25525467709	14335701176	16501941703	13979198722	13333414722	14010316477	8588741519	9050164991	7246835346	10131142125	5163997345	4161128976	4588045533	4313870439	3129220645	3293826961	2560966294	2308799063	3149183333	2312301819	2386562034	1500950190	1418767533	1027565679	1055132378	7.92714e+08	632586718	7.33808e+08	6.79837e+08	6.43062e+08	6.66855e+08	5.50859e+08	6.31371e+08	4.07294e+08	4.60275e+08	4.57673e+08	4.18586e+08	4.05042e+08	3.3747e+08	4.56144e+08	312363686	2.44715e+08	2.02204e+08	1.66417e+08	1.87112e+08
36	2	0	Control	22561802173	29983667350	15699323085	14268655387	14982851273	11742547438	11780010587	10358215013	8749079818	7147554821	8706470210	5480302913	3907485595	5032275895	3884866175	3010353025	3315723939	3115017060	2306282304	2861102800	2496797718	2116339119	1607136888	1366050120	1093539767	1145947954	984884456	6.84191e+08	7.1463e+08	5.97828e+08	5.94992e+08	6.48351e+08	4.8861e+08	5.98642e+08	4.23018e+08	5.05637e+08	4.07058e+08	4.43037e+08	4.83885e+08	4.03534e+08	4.10651e+08	3.09287e+08	1.97008e+08	2.21328e+08	1.51231e+08	1.77242e+08
37	2	0	Control	28102308423	28038828041	17197780793	14134402064	16225744536	14359508858	11555665368	8912961732	8006964458	7539319341	8742604614	4614872493	4448606178	4926702587	4291549247	3079737026	3692899714	3071624793	2589418375	2156239134	2498922435	1935674908	1883621818	1186325982	1243223030	1121182459	861776069	7.85832e+08	6.88085e+08	6.84606e+08	7.60632e+08	6.4674e+08	4.91059e+08	5.51983e+08	4.5861e+08	4.5785e+08	3.82475e+08	4.52991e+08	3.93299e+08	4.65185e+08	4.00115e+08	3.03233e+08	2.1582e+08	2.19122e+08	1.58272e+08	1.84951e+08
38	2	0	Control	26702487690	25300783837	17872413634	15376264091	16551045064	14287480816	10920382136	8437190393	8491516579	8374348653	8502385946	4206809038	3349084894	5233443729	3634030937	3923218353	3211136971	3305705938	2110881905	2215283309	2620153128	2063250914	1750909892	1450919777	1237544413	1142164265	870495485	7.98302e+08	7.30781e+08	7.71494e+08	8.4461e+08	4.86864e+08	5.36185e+08	495338941	5.01601e+08	4.18145e+08	4.11088e+08	3.72293e+08	346917960	4.34941e+08	5.1004e+08	3.04214e+08	3.02095e+08	1.7935e+08	1.72762e+08	1.66441e+08
39	2	0	Control	26124710835	23001108451	15071579385	14844803201	15555728668	11524426295	14341498999	11143162989	9202746503	8497471241	7827651048	4364821496	4122295337	5054890091	3242314415	4168741704	3679174741	2751218012	2374764079	2212744747	2772166992	2181822038	2058852489	1405352236	1149023510	1202899283	8.7169e+08	6.44517e+08	7.85814e+08	6.48614e+08	7.08178e+08	5.96386e+08	5.71948e+08	5.78569e+08	4.79986e+08	3.84166e+08	4.02693e+08	4.61286e+08	3.93069e+08	4.05755e+08	4.67139e+08	3.0315e+08	3.00033e+08	1.75147e+08	169030890	1.75478e+08
40	2	0	Control	23244728734	22804311001	13526870991	12938209912	15099430717	14248915377	13358715439	9909141676	9507677315	9081620387	7698331275	5002866211	5128528764	4711869644	3839717891	3424770536	3306424568	2741270955	2608994407	2081777086	2490800784	2740254411	1936551051	1440089743	1039827962	1248030543	8.11959e+08	7.24336e+08	6.89787e+08	7.54862e+08	581258852	6.68684e+08	5.53265e+08	5.07964e+08	4.41232e+08	4.50959e+08	4.38454e+08	4.00481e+08	3.76559e+08	4.18522e+08	4.23654e+08	3.23945e+08	3.09055e+08	183270133	1.58682e+08	1.88634e+08
41	2	0	Control	23555577740	21841269973	12749209223	13859196923	13235575280	14380998133	14586663472	10773468801	9310888244	9444837999	7713917760	5507898047	4386894009	4533879510	3297246933	3139545204	2857498690	2655804852	2558470452	1891305931	2382884994	2227452227	1881074114	1295176608	9.72303e+08	1252118170	7.89156e+08	6.71672e+08	6.92674e+08	8.12901e+08	683849163	553759135	4.30185e+08	5.41611e+08	3.91637e+08	4.76685e+08	4.26776e+08	4.2215e+08	3.98303e+08	3.8019e+08	4.07999e+08	3.18745e+08	2.59439e+08	1.75032e+08	169129331	1.90397e+08
42	2	0	Control	28630528588	22373291289	13415144412	13527511408	13723567968	14076225389	12916811253	10746538570	9274221112	8407617949	7641653208	4381824709	4637070728	4891078935	3769927537	3635388631	2789078106	2771991606	2983517963	2484758172	2149749723	2148086224	2029743182	1492739157	1413179777	1119722057	9.15866e+08	8.05239e+08	7.21596e+08	7.04687e+08	7.91331e+08	5.57627e+08	4.7029e+08	5.10953e+08	4.06705e+08	4.77598e+08	3.68311e+08	4.21589e+08	3.80484e+08	4.24243e+08	4.611e+08	2.79063e+08	2.10248e+08	1.65085e+08	1.8292e+08	1.92161e+08
43	2	0	Control	28856240955	21229510184	15446109179	11555745102	12087058373	14083406580	11386947769	11217530634	7485722066	7678283732	8493426688	4446548673	4872514231	4983928550	4249552178	4273645300	2885999842	2811483547	2772847080	2488192990	2436509129	2075212468	1760629138	1493377361	1268857233	1176859686	8.88453e+08	8.9908e+08	7.1078e+08	7.52903e+08	6.55894e+08	5.15955e+08	5.83559e+08	5.32992e+08	4.09763e+08	4.26372e+08	4.26943e+08	4.00706e+08	3.60889e+08	3.73783e+08	391526392	2.35236e+08	2.04068e+08	1.77322e+08	1.41411e+08	1.62252e+08
44	2	0	Control	28067913454	23195902987	16449229462	13387170854	16534082722	12661790194	13111308385	10509614380	8656165570	8014940881	8604451212	5016084226	4857380317	4462552022	3855133894	4100380970	3002790213	3055229858	1913337215	2675980892	2735623667	2066110541	1659277946	1496772831	1097024024	1184487060	8.54228e+08	7.79911e+08	691633214	6.76163e+08	7.01671e+08	6.11222e+08	5.19497e+08	5.58114e+08	502830568	4.37687e+08	3.91777e+08	3.99794e+08	410500563	4.07486e+08	4.8343e+08	2.46863e+08	2.19587e+08	1.96608e+08	1.53251e+08	1.8366e+08
45	2	0	Control	24231560030	26848995686	17662438988	14468154103	14835332089	11929511251	11767735282	10073942149	9369172557	6854905598	7678054333	5201220191	4876297604	4277737492	4052100065	3456583580	3131651155	3053234670	2264503329	2787375509	2197870865	2169928538	2109563034	1630792271	1098807605	1212568571	8.13577e+08	7.0973e+08	7.19069e+08	7.55447e+08	6.75609e+08	6.04265e+08	5.63042e+08	6.2597e+08	4.67801e+08	4.70476e+08	3.71264e+08	3.88771e+08	3.74818e+08	3.65257e+08	4.45662e+08	247271887	2.60568e+08	2.04529e+08	1.62207e+08	1.88252e+08
46	2	0	Control	28290698645	29927088947	17202009874	13231071800	14038452219	13385706405	11172568679	10105021512	8823040316	9079319957	7600824063	4699561977	4322978938	4782448862	4596382562	3447225446	3340834617	3210889311	3057074217	2264538269	2236824976	1992825088	1683489741	1668205423	1026589227	1151082893	6.93732e+08	7.28873e+08	7.09035e+08	7.83733e+08	738071329	5.2118e+08	5.05139e+08	6.24575e+08	545670507	4.51569e+08	4.49376e+08	3.82751e+08	402743761	4.52016e+08	3.83417e+08	2.31219e+08	2.41734e+08	2.31122e+08	1.41334e+08	2.01326e+08
47	2	0	Control	30897726178	26992139140	15774878104	13831870021	13632236362	11426324540	10355142287	9739823939	8999609109	8473043038	6313561528	4781894900	4460340046	4200947170	4192721682	3639057240	3735811251	2900205518	3049514830	2127612197	2172488209	2377701278	1775878867	1628638795	1081879199	1121988836	7.00977e+08	7.54544e+08	6.91646e+08	7.47193e+08	7.06114e+08	5.21132e+08	4.80905e+08	591017017	6.67395e+08	479129270	4.35918e+08	4.68932e+08	4.19655e+08	4.64869e+08	3.93597e+08	2.67028e+08	201837864	1.82722e+08	1.89806e+08	1.9604e+08
48	2	0	Control	28954542568	23537195745	14233731304	14159089574	17403753253	10337179859	10300264773	10168348752	8468996730	8068753225	8255303108	5482559380	3965983850	4140946634	3916995444	3385438152	3438441072	2558193723	3565910688	2438669139	2238719601	2414138802	1762267512	1643088678	1071177987	1129172741	7.87616e+08	7.81241e+08	7.41782e+08	6.12561e+08	6.42902e+08	6.42778e+08	5.57004e+08	505404056	6.14489e+08	5.68655e+08	4.95191e+08	5.29954e+08	4.52338e+08	4.04826e+08	4.24999e+08	2.63334e+08	2.09473e+08	1.71475e+08	1.84118e+08	1.67224e+08
49	2	0	Control	27064180481	22795261608	16635188307	13224053125	14112034561	12334915176	10580570864	10352402914	8598582860	9754242248	7400229052	6069984381	4114485784	4565310504	3789920698	3216947053	3455842291	2415197239	2984855454	2275773281	2572065359	2152205713	1563958973	1588844757	1286270756	1071857757	8.34677e+08	7.96139e+08	799302324	6.8149e+08	7.17565e+08	5.7951e+08	5.79014e+08	4.98465e+08	5.08624e+08	4.9203e+08	4.13262e+08	4.50651e+08	4.63667e+08	4.03599e+08	4.10843e+08	2.62021e+08	2.1266e+08	1.61232e+08	1.81645e+08	1.68725e+08
50	2	0	Control	25670637520	23195752327	19168932194	14022896144	16775890598	13701095897	11432299147	12075834774	8452660961	9577428899	7427465732	5025402414	4454715235	3896717221	4147093400	2609079516	3161187734	3091980594	3077190055	2593976952	1999784793	2573876650	1558012480	1686723304	1165163156	1242628224	7.31842e+08	8.78474e+08	8.55709e+08	6.94832e+08	6.64642e+08	5.20338e+08	5.6948e+08	4.81172e+08	5.17368e+08	4.81256e+08	3.6152e+08	454550853	4.34325e+08	4.05434e+08	415338623	2.64048e+08	1.98482e+08	1.82515e+08	1.71416e+08	1.60843e+08
51	2	0	Control	26263741093	24944250272	20338940544	14620389984	13207142393	14167141281	11387554525	10934972594	7636352397	10991075275	9022861383	4672611693	4762739484	4022584579	3471590556	3153529644	3199578533	3375574527	2807225830	2580637161	2212570320	2271633854	1527522127	1837461635	1153637866	9.36767e+08	6.54385e+08	7.71659e+08	8.80828e+08	6.11814e+08	6.12939e+08	5.49337e+08	5.22697e+08	4.3807e+08	4.67943e+08	4.49305e+08	374322464	4.10061e+08	456130153	354801842	429693179	2.31484e+08	2.08645e+08	2.03125e+08	1.71729e+08	1.71202e+08
52	2	0	Control	26213822919	23919109874	16800411833	16356832646	12713887725	12360567732	11517365833	10047455175	7854383001	9633682322	8126093545	4675361012	5194094859	3678143539	3812481861	3203465595	3714669115	3312097356	2917359511	2892905729	2090226968	2230855197	1755816639	1648879896	1107795502	9.49814e+08	8.34934e+08	7.44438e+08	8.73903e+08	7.48422e+08	6.63519e+08	5.61141e+08	5.15591e+08	6.19176e+08	5.58557e+08	4.52451e+08	3.84019e+08	4.35528e+08	4.56766e+08	369010005	3.29452e+08	3.03167e+08	2.14945e+08	2.04432e+08	1.66724e+08	1.66581e+08
53	2	0	Control	26247173649	23140024550	19318455163	15243900703	15490616800	9307338504	13101328573	10454671065	9389024752	10522614263	8168870059	4505917005	5508559189	4123497055	3928773945	3653954706	3589066499	4015949638	2408558064	2528123851	2352908639	2302612926	1674146083	1522690127	1193750442	1170989179	7.23458e+08	7.6119e+08	9.38946e+08	8.02142e+08	6.44538e+08	5.88997e+08	4.95901e+08	6.77742e+08	562256449	4.24506e+08	4.17429e+08	3.69403e+08	4.86906e+08	3.54536e+08	3.47937e+08	385413254	2.09538e+08	1.93248e+08	1.51556e+08	153313247
54	2	0	Control	23800801606	26527241440	16567924954	12987370244	13310572928	9878475713	15261509415	10588815801	9209668647	9871204445	8773411015	4641901018	4311816981	4097590332	5077051528	3754218905	3592383533	3636326305	2483107581	2581005452	2651942866	2038669876	1540996996	1516149397	1056994468	1116279293	8.91813e+08	8.40777e+08	726892740	8.92801e+08	6.73114e+08	6.58515e+08	5.07356e+08	549854083	4.72631e+08	4.87099e+08	4.12371e+08	3.80622e+08	4.1738e+08	4.44038e+08	4.32143e+08	2.69846e+08	1.72903e+08	2.0346e+08	1.63434e+08	1.65851e+08
55	2	0	Control	25972320713	23458085327	17242944269	14040569292	14519129298	11331780793	14396972902	10227828776	9351810571	9402749515	7074205145	4874641343	3904102659	4641218932	4072769624	3564199379	3001785862	3522182836	3114197783	2094339713	2424367170	2020505891	1597817152	1616741308	1218369418	1111755799	8.23102e+08	9.27375e+08	7.50395e+08	760706777	6.41133e+08	6.038e+08	4.95708e+08	4.84317e+08	4.57477e+08	4.1199e+08	5.12945e+08	4.58868e+08	4.29805e+08	456311882	390283389	305455380	1.84733e+08	1.82397e+08	1.4717e+08	1.8364e+08
56	2	0	Control	26616824909	27354691945	17745917581	15567369217	12835435787	12546223008	12086254310	10596134380	11146940061	9449471168	8134037297	4587908540	5682285680	4832442222	3618814994	3529760647	2879049215	3246524635	2737330542	1980509743	2109571378	2194166902	1615474173	1658288256	1044329823	1081575607	9.17317e+08	1068598529	7.07751e+08	7.80192e+08	6.23376e+08	569955332	5.36482e+08	463406542	4.85979e+08	4.30159e+08	4.13212e+08	4.9406e+08	4.76131e+08	4.6057e+08	3.91853e+08	3.0492e+08	1.96509e+08	1.88088e+08	1.45196e+08	1.9824e+08
57	2	0	Control	25153200968	26481648720	17230927212	14828003867	14949754933	13398446968	13020608461	10598155085	9401769959	8647591587	8493599278	4539737036	5355709055	4771803630	3543487400	3631125851	3087332792	2908797061	2816975121	2305482933	2051972198	2049648877	1787338469	1405334037	9.75511e+08	1008675450	9.75771e+08	9.30362e+08	7.56004e+08	7.18335e+08	6.15166e+08	6.23919e+08	5.37159e+08	5.12799e+08	5.40261e+08	4.0308e+08	4.0276e+08	512839973	4.03569e+08	4.93224e+08	3.77519e+08	2.96531e+08	2.02122e+08	1.92561e+08	1.57258e+08	1.8861e+08
58	2	0	Control	29389028322	24345707476	20338335469	14677408469	13456654564	13411169981	13175930012	10216499770	10197185618	9548429397	8279732507	5194950611	4343411593	3736481092	3585597812	4209610240	3526982941	2307398177	3256351519	2228373887	2793337984	2111212053	1875528980	1524344236	1037311863	1000171000	8.54605e+08	7.22113e+08	6.89808e+08	7.3532e+08	5.91139e+08	5.52439e+08	5.21806e+08	5.43327e+08	4.35156e+08	391728900	4.32777e+08	5.08986e+08	3.93406e+08	443428051	4.2737e+08	3.06184e+08	225542724	1.83181e+08	1.7377e+08	1.7369e+08
59	2	0	Control	24377371639	23651320688	21912048103	14471896297	17326151348	14717369296	10030021205	11728267694	9515934082	7834377996	8032245238	5220951425	4435346016	3718875139	4438973878	3052825767	3026958978	3043789657	3483342818	2411173790	2803987141	2106842974	1828260019	1391982343	9.62051e+08	1073919668	8.39389e+08	7.68232e+08	7.06476e+08	7.75302e+08	5.94755e+08	6.05236e+08	4.77849e+08	5.29861e+08	4.15039e+08	3.70079e+08	4.25031e+08	4.7261e+08	3.7289e+08	4.19141e+08	4.66185e+08	3.09165e+08	2.1039e+08	2.14972e+08	1.77514e+08	1.64961e+08
60	2	0	Control	27650291884	23073603216	19319810639	13972390701	16793096987	16103173185	10129278325	11032728519	8189456357	8952160839	7548698581	4644736860	4205374720	4240512906	4024916341	2750274507	3619601851	2772318188	3287370051	2286969486	2622930530	2114787669	1543166434	1550474008	1051567344	9.13021e+08	7.81757e+08	7.63426e+08	7.28734e+08	6.61823e+08	6.71002e+08	5.55503e+08	705976002	5.10294e+08	4.79164e+08	4.35857e+08	3.86745e+08	4.55259e+08	4.28641e+08	3.73011e+08	4.29211e+08	2.71891e+08	1.98979e+08	2.07172e+08	2.3563e+08	1.72083e+08
61	2	0	Control	27576577662	22698694775	20089696458	14510438118	15549627897	12529010306	11277546479	8948101015	8384766116	8969424536	8007117522	5553883820	3824866380	4124373823	3818845013	3218384212	4190994626	2620525874	2972499964	2516301069	2258800189	2048254229	1466167970	1475906104	1127780802	1024453372	7.52793e+08	8.1905e+08	9.01394e+08	617834832	6.81829e+08	5.40891e+08	5.86001e+08	5.67799e+08	433969042	4.78562e+08	4.9159e+08	4.88487e+08	4.70945e+08	4.69712e+08	4.25562e+08	2.74153e+08	1.92524e+08	2.02564e+08	1.9242e+08	1.38873e+08
62	2	0	Control	30117299573	25602315376	17562044384	14002403557	16000843772	14921809443	10160076012	9038502991	9002886913	9124412105	7554550774	4911954207	3610223300	4588101623	3251917979	3468802607	3461259209	2543703197	2930916102	2723094124	2611194019	2162475431	1464470657	1575027429	1260659723	1054908796	6.65464e+08	7.59477e+08	9.02151e+08	7.13116e+08	6.10561e+08	5.73486e+08	6.57535e+08	5.59983e+08	3.45462e+08	4.50578e+08	4.7577e+08	5.07213e+08	4.53607e+08	4.27027e+08	4.50392e+08	2.42377e+08	2.65481e+08	2.15168e+08	1.89681e+08	1.56854e+08
63	2	0	Control	27360499599	33400767104	19979990354	14264603059	16977030659	14154951086	10002512876	9846942874	9079506408	8421151125	7804290720	4834499727	3944808977	3737759753	3758838860	3926610240	3174208620	2676686242	2541327126	2586680955	2647103170	2185278438	1719916440	1571421883	1511219896	1109432992	666580149	8.03952e+08	7.9888e+08	7.91856e+08	6.67601e+08	5.58031e+08	6.27557e+08	5.18257e+08	4.71098e+08	3.77661e+08	4.41535e+08	4.91301e+08	3.97321e+08	5.26131e+08	4.12071e+08	2.66569e+08	2.85752e+08	206911480	2.00057e+08	1.6282e+08
64	2	0	Control	32644570526	26977311545	16787107397	15689648212	17072334226	12380521460	13572793437	10346615547	8398075279	9597693022	7344820089	4879745105	4003630682	4294726203	3695917794	3949921131	2834778521	2868209974	2864377015	2253044528	2598640570	2233354076	1736434775	1646516623	1127090039	8.49511e+08	663605680	8.20344e+08	7.40936e+08	7.2294e+08	691668468	5.63053e+08	5.06304e+08	5.49595e+08	4.65184e+08	4.33268e+08	4.58421e+08	4.91548e+08	4.32687e+08	4.09694e+08	3.57835e+08	2.44803e+08	2.66986e+08	2.26588e+08	1.92449e+08	154594943
65	2	0	Control	38170805091	29066502344	16864032586	17235915518	15686745331	11277262565	13835828610	10431905806	8536560378	11056256003	7187081002	5303743684	4049517830	4356285537	3852226987	3914361558	3119994549	3250838515	2949939327	2026295659	2417210899	2268606198	1500881422	1696028364	1104469921	860085485	7.05798e+08	8.3165e+08	8.97199e+08	722132139	6.39858e+08	6.15731e+08	6.21134e+08	6.08692e+08	480684292	4.02004e+08	4.36836e+08	4.36511e+08	4.07538e+08	4.58934e+08	3.55927e+08	2.64265e+08	2.39685e+08	2.15876e+08	1.80824e+08	137673594
66	2	0	Control	35163870061	28642866508	17560909227	14116545222	15293385313	10850527364	14479548545	10484768560	8642469548	9840382269	7993022205	4274518874	3641678694	4990196805	4307158485	2925190097	2902070734	2694180554	2386567043	2533030269	2301417104	1991344608	1632693293	1948213193	9.62619e+08	9.14924e+08	6.93908e+08	6.80795e+08	7.50262e+08	763999380	633022930	6.30501e+08	5.73045e+08	4.99146e+08	4.60042e+08	3.75358e+08	5.04331e+08	4.75679e+08	395324571	5.07477e+08	3.41972e+08	2.84186e+08	2.22371e+08	1.676e+08	1.61235e+08	1.58178e+08
67	2	0	Control	32518442523	25439746552	16382649173	13499453042	14614599551	10328061409	11418710083	10624358046	8374351970	10707603663	7396693283	5322868778	4005613950	4780968082	4426608219	3646729849	2817869274	3013189523	2508914845	2719918500	2543939636	2223410538	1426822826	1726797337	9.60902e+08	9.70661e+08	6.83165e+08	7.12562e+08	8.48223e+08	7.00652e+08	6.60743e+08	5.56127e+08	5.84303e+08	5.73191e+08	4.64441e+08	4.52895e+08	5.22832e+08	5.17526e+08	3.65225e+08	4.68583e+08	3.83021e+08	3.05787e+08	1.92706e+08	1.60926e+08	225410827	1.48079e+08
68	2	0	Control	30518969783	26504446698	18828762514	14609387139	13243937611	10846620203	12451438008	8706228748	8378513873	9858094781	6703471479	4904675614	3735333562	4438308933	3925559618	3451713205	2579375391	2932991947	2539296686	2874761053	2417496707	2112951336	1379997888	1564726277	1179072736	1108919627	7.55486e+08	6.85786e+08	8.25594e+08	8.24637e+08	752662905	5.72482e+08	5.31069e+08	6.27343e+08	4.25918e+08	3.64344e+08	4.18987e+08	4.16373e+08	3.9894e+08	4.58906e+08	3.75894e+08	3.23348e+08	2.14455e+08	189544079	2.2346e+08	1.70096e+08
69	2	0	Control	27955600120	26718555236	19651806659	18159830031	12198846414	13860109458	16401968426	9264214690	8298556170	10051828536	7258321808	5837636434	4220931003	4531898898	3259369607	2958361728	3158250713	2382696921	2980743522	3196401160	2466186159	2601276841	1798226012	1492126091	9.68819e+08	1188903760	8.81844e+08	8.88804e+08	7.53304e+08	8.53155e+08	7.3916e+08	6.3045e+08	5.34746e+08	5.13682e+08	5.16611e+08	3.94412e+08	4.44912e+08	5.33898e+08	4.15037e+08	444221753	3.86016e+08	3.06067e+08	2.3866e+08	1.98221e+08	1.55287e+08	1.75114e+08
70	2	0	Control	27222066735	23349689242	18845816219	17056857419	16385312335	11532686136	16709273715	9203309634	9355166653	9831539068	7862125495	5985918047	3568241330	4146149786	3507206984	3287233756	2836081741	2275688071	2685365779	3045707866	2619613575	2483039375	1887359031	1903015386	1036783850	1110423348	8.43355e+08	8.30861e+08	8.37992e+08	8.02356e+08	6.66224e+08	6.57206e+08	5.06478e+08	5.00359e+08	4.79436e+08	4.08574e+08	3.98526e+08	5.19219e+08	4.91844e+08	382110230	3.94821e+08	3.03227e+08	2.82046e+08	2.01033e+08	1.7843e+08	1.65556e+08
71	2	0	Control	29494483612	27671909961	17768885655	14892424745	14129541777	10327463639	13060795586	9980475343	9729044853	9788710378	8338343185	6061036046	3683055727	3740848456	3790755060	3190270872	3744865020	2376362654	2885896912	3116984261	2607291082	2272785924	1859299419	1650609464	1202831845	1198278292	7.89761e+08	8.45483e+08	1007383517	8.38173e+08	8.13952e+08	6.56286e+08	4.49047e+08	522231324	4.73041e+08	4.00278e+08	3.79736e+08	4.68959e+08	3.98811e+08	3.82542e+08	3.78394e+08	2.80954e+08	2.54178e+08	2.16012e+08	2.02831e+08	1.6544e+08
72	2	0	Control	30210879649	27321730000	18179100806	14805257398	14467133561	11168958660	12868837697	11540958716	8175981801	10217911149	6796653795	6200098910	3976844084	3604646703	3510710703	3328573907	3573752306	2816910580	2765927902	2704955805	2812558181	1999643698	1693587140	1701856875	1137925410	1163022159	7.35347e+08	8.12331e+08	9.70662e+08	7.36058e+08	6.80886e+08	6.89303e+08	4.68107e+08	6.67046e+08	4.17772e+08	4.76282e+08	3.36694e+08	4.14662e+08	3.60078e+08	3.50407e+08	3.99918e+08	2.39713e+08	2.61385e+08	2.0878e+08	1.88332e+08	1.69743e+08
73	2	0	Control	27372779137	28810007274	20392407606	15582596827	13522039986	11999335647	13789502066	8715156638	9269236928	9376631370	7198460396	5722661336	3487629432	3757105988	3803384544	2719846419	3056771344	3078840085	2802694667	2657397621	3014197252	2445756215	1761386746	1440857771	1051907575	1163697492	7.73633e+08	1035660682	8.95382e+08	7.25486e+08	7.56156e+08	637934257	5.59381e+08	510168690	5.33213e+08	5.26078e+08	3.75113e+08	4.61674e+08	3.75553e+08	4.091e+08	372663991	2.09752e+08	2.07054e+08	2.31752e+08	1.6923e+08	1.72981e+08
74	2	0	Control	25711866973	26296608910	19508785276	16731498013	12964000327	12843929019	13085158170	9265262166	12614342158	9151230237	8409474740	5259915654	3688841791	3973474554	4661985050	3034380088	3312394566	3344754282	2469024040	2308443400	3189191433	2411195348	1914163776	1518630822	1026879967	9.51883e+08	899387077	858302893	8.03433e+08	6.48786e+08	8.12735e+08	6.82592e+08	5.64791e+08	5.44703e+08	5.17978e+08	4.34529e+08	4.09322e+08	4.53828e+08	4.01277e+08	3.77481e+08	3.89635e+08	2.31515e+08	2.02646e+08	1.86013e+08	1.46671e+08	1.52848e+08
75	2	0	Control	28103906310	22066692621	18970224530	17682301696	13256491423	12554909507	14603809333	12887729753	11367609906	8374683482	10026222796	5219444891	3827033890	4343611911	3773348159	2843226066	3153709199	3538560564	2429107150	2210338871	3041606728	2418114288	1529331402	1468451718	1345127388	9.04097e+08	811124235	9.07012e+08	8.16671e+08	7.83223e+08	5.90272e+08	5.94327e+08	5.1947e+08	6.04986e+08	5.28997e+08	5.03371e+08	4.06624e+08	3.99978e+08	4.21717e+08	3.71344e+08	4.31136e+08	3.01946e+08	167634511	223386075	1.5171e+08	1.47638e+08
76	2	0	Control	25631324798	25915915797	25095303253	14654746730	13813859411	12584013969	12584062984	10800745723	9541218651	8985445092	10303309875	5713599813	3733528256	3712631671	3333693513	3405417788	3604912445	2703007777	2655913987	2498567000	2482981822	2160433039	1614603379	1483710062	1440207273	944745623	8.42008e+08	1065531744	8.0606e+08	7.46723e+08	6.81364e+08	6.44739e+08	5.46881e+08	5.58402e+08	4.43773e+08	4.32519e+08	3.94723e+08	4.6217e+08	3.72569e+08	3.65587e+08	4.46242e+08	2.68988e+08	162397739	216065556	1.63175e+08	1.3548e+08
77	2	0	Control	23609877693	27541892799	21439975177	15121132072	13495797633	12814597737	13058938949	9767744460	10076950449	7256712626	9373067797	4989879011	3668752041	4275761519	4018218377	3547745796	3311159055	3258898516	2797220831	2589800438	2464069713	1966853959	1860155311	1530898256	1324858259	1006796821	9.49065e+08	7.85853e+08	7.10898e+08	6.56216e+08	644157594	684866661	5.63668e+08	4.67017e+08	4.6429e+08	4.65322e+08	3.76663e+08	4.13592e+08	3.78006e+08	3.85467e+08	4.05488e+08	3.29914e+08	1.83937e+08	1.81901e+08	1.55193e+08	1.53855e+08
78	2	0	Control	23125740288	30137962371	22122855635	15392462422	14156259436	12472756253	13342594019	11741652347	10775833427	8802629650	7166199562	4515678265	3882433573	4160566480	4068341779	3267667233	3117580673	3366959986	2136871463	2808045905	2356152454	1997742050	1751525636	1490117780	1186103394	1102135634	8.93632e+08	8.61702e+08	6.86842e+08	5.83188e+08	6.52017e+08	7.07111e+08	5.07465e+08	466258090	4.05466e+08	4.35993e+08	4.53263e+08	495507767	4.28297e+08	370875902	3.40896e+08	3.56462e+08	1.91703e+08	1.91468e+08	1.41408e+08	1.5723e+08
79	2	0	Control	19977219693	32023165834	20622127817	16625127651	14526246260	11851318915	12733594692	11511490290	10281693909	7390446627	6485565043	4219038309	4274246493	3240298314	4029545188	2890795811	2494994171	2834941955	2249257289	2146408821	2597790445	2164344904	1658272463	1467088088	1428805879	1131133772	8.303e+08	8.85301e+08	6.33768e+08	6.01095e+08	7.08714e+08	6.75331e+08	5.38044e+08	4.60152e+08	3.46182e+08	4.02899e+08	4.52097e+08	5.22892e+08	3.86223e+08	3.25648e+08	3.30402e+08	3.01116e+08	1.95186e+08	1.98047e+08	2.05641e+08	1.6093e+08
80	2	0	Control	19104484689	35641066867	18130081018	16972535299	12618550026	12154889864	13508333925	11117659511	9915314850	7356782093	8126731534	5311185309	3810044764	4168936074	4525698458	3171570205	3079419685	2987878390	2443601125	2700790057	2161315643	1895340531	1731230514	1737441508	1387660411	1088461635	8.58172e+08	9.89731e+08	5.58138e+08	6.22667e+08	7.29637e+08	5.58946e+08	526180075	4.70755e+08	3.97598e+08	4.64155e+08	4.24304e+08	436937065	3.58421e+08	414000112	3.40596e+08	2.83265e+08	1.80055e+08	1.75772e+08	1.85784e+08	1.8014e+08
81	2	0	Control	21522652510	37706922060	17014115756	16550105595	11991992667	12529229269	12914409970	9189064418	10811148449	8008341202	8368621661	5964690397	3620791691	4520878965	4235783791	3185087751	2886626604	3023487469	2961223170	2800728233	2300764679	1992688693	1806096156	1699736013	1206863401	1232552052	7.44616e+08	9.13101e+08	7.27415e+08	6.12656e+08	778682683	6.55019e+08	4.84144e+08	6.34639e+08	4.9288e+08	576437026	2.84914e+08	4.3315e+08	4.27544e+08	4.36793e+08	3.4164e+08	287726883	1.92683e+08	1.64229e+08	2.06454e+08	1.8327e+08
82	2	0	Control	25592120100	25294567865	17423670327	14635515116	14606475735	12589640677	13589608975	8371594960	9842726681	9507005597	7668408578	6024652314	3832181729	3161989781	4709096722	2710581972	2873368206	3325579660	2934074124	2916521906	2207549571	2046919976	1684186238	1489457689	9.00202e+08	1022958185	7.32316e+08	9.15829e+08	6.82963e+08	7.88777e+08	6.02097e+08	667347155	4.82177e+08	5.11367e+08	4.24081e+08	5.22775e+08	2.96601e+08	4.68299e+08	4.22425e+08	4.4572e+08	2.87869e+08	2.66447e+08	1.6212e+08	2.29298e+08	1.80056e+08	1.69581e+08
83	2	0	Control	23383746396	21604308232	17646254327	16620454619	14022462534	11979626166	11553584721	8762332082	10545183863	8414324309	7814377720	6025668365	3380533617	3497411468	4343510785	2805783751	3232153488	3276809476	2283794155	2718483765	2419448353	1978555134	1760826828	1318113576	1017469256	1107653274	7.61038e+08	6.67274e+08	7.75719e+08	8.87801e+08	600801644	734963151	5.54412e+08	535461011	4.46679e+08	4.87072e+08	3.74197e+08	3.92857e+08	486278347	4.62337e+08	3.82609e+08	3.39433e+08	154164591	2.46854e+08	1.89164e+08	1.64353e+08
84	2	0	Control	26253386724	22665768440	17920434736	16783104931	15137642221	14021616898	13481930638	9904553403	11003536330	9534262219	7459154117	5066110271	3252205904	4406119004	4982277685	3182244340	3329484761	3581005251	2766227451	2552720133	2491900998	2326529441	1829462316	1246592046	1043508869	1067385248	6.86279e+08	7.74124e+08	7.88432e+08	8.48919e+08	6.8733e+08	6.54362e+08	6.01682e+08	496167356	5.36313e+08	4.95171e+08	3.86828e+08	3.79574e+08	4.28219e+08	4.80229e+08	367569037	2.71973e+08	1.70276e+08	2.34791e+08	2.42888e+08	1.71915e+08
85	2	0	Control	27303561039	23508826388	20895564519	16853681637	16114576080	13157224312	13754185226	9558020961	7319240313	11089650351	6848491199	4160133821	3594943900	3993652296	4075383890	3224149345	3180088128	3831192511	2623657693	2847518568	2405720498	2560392111	1444803488	1383098299	1124250958	9.61682e+08	6.42905e+08	8.33036e+08	7.31138e+08	9.28934e+08	6.64965e+08	6.28633e+08	690417201	5.38309e+08	5.18346e+08	3.86192e+08	411838247	3.95279e+08	3.31668e+08	4.63516e+08	3.52728e+08	2.3154e+08	1.78704e+08	1.86138e+08	1.91644e+08	2.20837e+08
86	2	0	Control	31907534395	23350831279	18089819371	13747144229	18589515550	11703930262	11615091838	10324954677	9735329426	12990821659	6482161888	4740651391	3839405180	3865974839	3452487456	3075464892	3069590681	2925924322	2501802426	2598674098	2549130202	2212388168	1317890716	1521972513	1237078004	1035873199	7.31068e+08	8.35885e+08	7.22831e+08	9.39677e+08	7.27906e+08	6.0501e+08	6.19889e+08	5.54697e+08	4.75825e+08	4.49114e+08	4.96303e+08	3.40204e+08	3.80082e+08	4.4712e+08	3.86055e+08	2.23408e+08	1.6645e+08	2.05517e+08	1.70205e+08	2.09735e+08
87	2	0	Control	30347166612	25353983740	18062467058	13735783154	15312242176	14503157689	10361926519	10374787035	10653002869	11935770961	6995775128	5104717607	4316718225	4575852316	3793210565	3159737863	2986294300	3367342933	2399254847	3090941489	2298110722	2094410790	1285120183	1332937101	1244751490	1029212850	7.76293e+08	8.06114e+08	7.96889e+08	9.11825e+08	6.7551e+08	6.69353e+08	5.14793e+08	4.90624e+08	5.03823e+08	4.44313e+08	5.40658e+08	470127845	4.28292e+08	394922334	3.30748e+08	2.5468e+08	1.43527e+08	1.73831e+08	1.69683e+08	1.96368e+08
88	2	0	Control	22920916263	25803300770	16674896589	15590289062	14663265362	13321854322	10428848559	10890085062	9557906061	9420672001	6515951347	5684302235	3784746307	3954875655	4379152975	3402837358	2512352093	3664309900	2612773748	2622725072	2512382953	2058064976	1401375017	1159061126	1222410095	1114890238	9.42282e+08	9.02645e+08	7.6544e+08	8.17933e+08	7.68796e+08	6.3276e+08	4.43505e+08	4.96851e+08	4.63817e+08	4.34842e+08	5.44853e+08	4.73392e+08	4.32474e+08	3.29378e+08	4.38109e+08	2.24962e+08	1.52107e+08	195375707	1.80472e+08	1.96108e+08
89	2	0	Control	28195666521	24501463339	17362881511	13850151659	13148603291	14883656728	12089057965	10885185942	8952216702	8362507095	7279420618	5857085049	4246550250	4560986312	5144690562	2871981861	2353555036	3894543933	2749762660	2472444767	2460525959	2109576561	1232344468	1409400768	1185922061	1129739771	8.1577e+08	9.99549e+08	7.99736e+08	6.70839e+08	6.67199e+08	7.03786e+08	4.38468e+08	5.72107e+08	4.26976e+08	445863661	4.6279e+08	5.00034e+08	3.8075e+08	3.62318e+08	4.0988e+08	2.17508e+08	1.83981e+08	1.98877e+08	1.70226e+08	1.763e+08
90	2	0	Control	24991291337	21945528324	16667994665	15198455216	12341244712	12387085390	9761151791	11777348719	8510459550	7518166475	7397779203	5809376836	4489680672	3487829961	4897607578	2828656683	2782658217	3106851200	2819380386	2342110422	2815705403	2271798962	1662599734	1746627788	1114546968	1130594922	7.38715e+08	8.80148e+08	6.56271e+08	6.85892e+08	6.16921e+08	6.11299e+08	4.92244e+08	6.44811e+08	4.1767e+08	4.32215e+08	4.30609e+08	4.65738e+08	4.06202e+08	3.83259e+08	4.74914e+08	2.93495e+08	1.75779e+08	1.85757e+08	1.7664e+08	2.10238e+08
91	2	0	Control	31146225035	23919413141	17222474607	15464417169	15399716358	12249462976	11379518776	10030712868	9226612636	7533115000	7954622004	8103560834	4198320508	4433429767	4417002306	3139444270	3068942010	3020947057	3000754235	2372513143	2776617747	2029351845	1357504679	1911410467	1080612924	1019841527	6.52817e+08	9.24823e+08	7.97727e+08	6.77067e+08	6.14682e+08	803514961	527555822	5.82849e+08	4.05247e+08	407387683	3.76945e+08	529033800	416408703	4.32322e+08	4.76915e+08	3.48282e+08	1.75945e+08	1.88962e+08	188917820	1.96474e+08
92	2	0	Control	27756174877	25086550714	18441380755	15020948715	14532867500	11473037740	11882423572	11303286958	9211606487	7761745825	6977613001	5750323307	5016497479	3851419159	4341022028	3242406249	2488933978	2733356706	2469297044	2704386001	2163041037	1753033780	1502212105	1740891711	1094481216	8.44675e+08	8.97556e+08	7.7381e+08	7.3655e+08	6.81171e+08	644261096	6.76949e+08	5.2683e+08	5.68522e+08	4.7909e+08	4.43253e+08	3.37336e+08	3.53845e+08	4.35475e+08	4.39223e+08	4.04875e+08	3.52206e+08	1.83137e+08	1.57498e+08	1.74245e+08	2.0793e+08
93	2	0	Control	26677134186	25018350898	16867812019	18122959387	12465597927	13838369101	10745895492	11898154842	11221186041	8029985428	6799678462	5392448140	5624720525	4012379926	3804165875	3231244244	2974322040	3032975789	2614506644	2497459819	2324561557	1923424785	1622856134	1640561027	1006346987	9.15917e+08	7.76946e+08	6.13461e+08	6.04317e+08	7.03028e+08	6.68945e+08	5.9001e+08	5.96593e+08	5.58796e+08	3.95599e+08	4.2871e+08	4.06722e+08	4.00128e+08	4.58112e+08	4.53917e+08	4.25923e+08	3.50936e+08	1.66506e+08	1.67311e+08	1.90493e+08	1.79052e+08
94	2	0	Control	24479126984	29837559639	16699094536	14803860200	15287510856	12839833594	10307785502	11753232049	9673829798	9999760906	8723212042	4399236349	5402051628	4160826677	3525274396	3504477737	3346360980	3139646487	3166380413	2029701691	2071525742	1827658793	1675277974	1455305917	1080637318	8.5281e+08	9.14389e+08	6.99136e+08	6.24069e+08	6.59971e+08	6.68275e+08	5.69442e+08	5.24498e+08	5.90025e+08	4.10711e+08	4.7604e+08	370871244	4.30962e+08	3.72757e+08	4.39258e+08	4.03463e+08	3.77245e+08	1.93813e+08	1.90449e+08	2.05864e+08	1.80212e+08
95	2	0	Control	24221392870	25837702993	16868616352	13196403142	13514061714	11861419230	9663013919	9564121185	10972440342	7890089458	9240927600	4504084027	4450595762	5425669932	3432913066	3750226116	4061652760	2846837494	2692190637	2443003168	2295978805	1910714800	1528076228	1414939111	1298012119	1031510898	9.8527e+08	6.34163e+08	5.9474e+08	7.38107e+08	7.10295e+08	7.46005e+08	4.91065e+08	6.34786e+08	5.54394e+08	3.34566e+08	3.83936e+08	4.09457e+08	3.9723e+08	4.23261e+08	4.63629e+08	3.32368e+08	1.80364e+08	2.02936e+08	1.97878e+08	1.69904e+08
96	2	0	Control	26532204924	24345373636	14212221279	13910629225	12386855932	13120948756	9992432387	9007003278	9802815516	8299420680	9471693402	4313739722	3772238683	4464865134	3931669048	2797628993	3441539639	3072517754	2233238620	2487110166	2240520428	2227400699	1505686193	1416096544	1251291826	1143386447	833739803	8.7393e+08	6.02947e+08	7.72906e+08	6.73451e+08	664186792	4.91413e+08	5.46346e+08	5.10818e+08	3.67562e+08	4.62396e+08	4.6535e+08	3.8112e+08	5.33224e+08	4.42476e+08	3.45116e+08	1.93119e+08	2.36062e+08	2.11956e+08	1.91996e+08
97	2	0	Control	25402493928	22173844913	12671552617	15020147967	12193940009	11939973891	12692816415	9332831676	8724799331	9456453314	7960462272	4812568260	3848097275	3906895591	3102620724	3207547333	2863084763	3091025539	2543450760	2319850535	2077410028	2553285093	1158925660	1373294430	1221253046	1290661940	7.52228e+08	7.54244e+08	6.96162e+08	777477061	755424568	6.9018e+08	5.73728e+08	611685106	4.97934e+08	4.22616e+08	4.71038e+08	4.33359e+08	4.09872e+08	446702524	4.57806e+08	3.33521e+08	2.05973e+08	2.3306e+08	1.83452e+08	2.12961e+08
98	2	0	Control	28422586404	21707333552	15165237023	13750329310	12154880546	13720392266	14483887145	8589396141	10248516509	10384458422	7960540825	4537924369	4003351915	4452384890	3608743725	3385289050	2937129958	3121778351	2837674205	2569826659	2127056848	2445405391	1382014328	1369875767	1149626442	1087570817	7.27416e+08	7.58427e+08	6.94149e+08	6.37992e+08	8.95301e+08	6.26051e+08	6.32726e+08	6.08554e+08	4.09172e+08	4.77045e+08	4.31205e+08	4.10257e+08	4.58992e+08	4.67179e+08	4.33826e+08	2.99882e+08	2.06512e+08	2.5153e+08	1.70276e+08	1.97403e+08
99	2	0	Control	24030629715	22613902702	17983580280	16868768522	12633946996	14449413671	12854789310	7698997505	9663749703	9749203727	8177957390	4923598588	4555977574	4873013583	3199602442	3241365434	3309811436	3900041111	2771526232	2330253163	2028479532	2183556863	1432042379	1408251756	1092278281	8.95246e+08	8.33661e+08	7.19868e+08	7.30181e+08	7.00333e+08	8.25797e+08	5.92765e+08	5.7724e+08	5.35556e+08	4.64471e+08	4.49502e+08	4.25747e+08	4.12766e+08	4.17328e+08	3.87902e+08	4.65846e+08	3.07145e+08	2.00349e+08	1.97873e+08	1.65642e+08	2.16668e+08
100	2	0	Control	26242671281	27434930612	16216586238	16572194162	15068897192	11692601946	13130803996	10350710705	10308140934	9166122330	7585922022	6177720659	5131012947	3913958599	3672518728	3302770422	2912754964	3303807496	2617714446	2223526076	2151672645	1912389173	1358180133	1455540025	1276445466	1203920314	830033045	7.02699e+08	8.4803e+08	6.72687e+08	7.27044e+08	6.65834e+08	6.08746e+08	5.19135e+08	4.57679e+08	4.45477e+08	4.41061e+08	4.22278e+08	3.59779e+08	4.14393e+08	4.44718e+08	2.89864e+08	2.22858e+08	2.233e+08	1.91637e+08	160132335
1	3	0	Control	26231382016	25141561034	17569953317	15372034690	14300401471	12364541848	11832349525	10331661760	9247749094	8753316508	8146707949	5190988205	4217916348	4139276179	3927367864	3271869623	3135625896	3052719858	2712971174	2551284071	2429864630	2196613078	1602246027	1539027161	1142231637	1087983290	7.86649e+08	7.60359e+08	7.30539e+08	726275559	6.916e+08	6.12821e+08	5.54135e+08	5.25039e+08	4.62427e+08	4.4691e+08	4.31548e+08	4.243e+08	4.2188e+08	4.07917e+08	3.91716e+08	2.94788e+08	2.06436e+08	2.01231e+08	1.75036e+08	1.72807e+08
2	3	0	Control	26231382016	25141561034	17569953317	15372034690	14300401471	12364541848	11832349525	10331661760	9247749094	8753316508	8146707949	5190988205	4217916348	4139276179	3927367864	3271869623	3135625896	3052719858	2712971174	2551284071	2429864630	2196613078	1602246027	1539027161	1142231637	1087983290	7.86649e+08	7.60359e+08	7.30539e+08	726275559	6.916e+08	6.12821e+08	5.54135e+08	5.25039e+08	4.62427e+08	4.4691e+08	4.31548e+08	4.243e+08	4.2188e+08	4.07917e+08	3.91716e+08	2.94788e+08	2.06436e+08	2.01231e+08	1.75036e+08	1.72807e+08
3	3	0	Control	28271725729	22235613909	17736995878	15374295970	12934509609	11537428991	11925585020	9877101324	8379217263	7842356836	7794501173	5154964368	3590620031	3858733042	3395324081	3613653621	3188974699	2830570353	2472447984	2578130697	2271866327	2012757430	1646066428	1506372460	9.28631e+08	1052270571	7.10116e+08	7.84327e+08	664667756	7.12942e+08	6.96797e+08	6.29422e+08	5.36992e+08	5.10732e+08	5.26502e+08	4.38694e+08	4.09559e+08	4.91989e+08	4.01336e+08	4.89693e+08	3.38997e+08	2.48463e+08	1.97271e+08	2.23366e+08	167967648	183783961
4	3	0	Control	21906882610	19496877896	16853255146	14728916680	13714516712	8853242070	11523083079	9248018494	8342065823	8015954435	8905055073	5512170129	4005726432	3782831802	3507078202	3544307411	3134130808	2659082570	3292536000	2735438689	2265281460	1769356283	1703707013	1770463131	9.57502e+08	9.75996e+08	7.22915e+08	7.21735e+08	8.40966e+08	6.8612e+08	7.02992e+08	6.78513e+08	432556277	468058849	5.75859e+08	4.8765e+08	4.80867e+08	4.90212e+08	3.78146e+08	4.56885e+08	3.55721e+08	2.36206e+08	229518669	1.91146e+08	1.46255e+08	170897567
5	3	0	Control	22405556872	21780221117	16966529955	15002045649	11873095426	10899397393	12650768732	12249216069	10646291067	8964487600	7639741771	5691544576	3876974984	3922167731	3947373183	3811920867	2616302319	3234970003	2807015860	2950655955	2492310768	1786388788	1687641669	1968512962	1055715637	1157896442	7.18843e+08	6.34773e+08	7.45137e+08	7.3514e+08	7.5968e+08	616937036	5.68228e+08	4.95921e+08	4.6646e+08	460885329	531060976	4.72105e+08	4.57151e+08	4.18457e+08	3.50107e+08	2.43044e+08	2.56053e+08	1.97518e+08	1.69028e+08	1.67733e+08
6	3	0	Control	24550941290	24654003749	17318525195	14875047487	13642348368	11005189043	11274366078	10749432290	10543548459	8020526440	7968789211	5128489330	3654077205	4118576888	4288776700	3587430441	2988746343	2838033697	2529824428	2828691308	2333053870	2171344268	1481801462	1833192012	1181098487	1103954857	7.03246e+08	7.58823e+08	6.53348e+08	6.63289e+08	6.59975e+08	6.81296e+08	4.83187e+08	5.54596e+08	4.79034e+08	5.06842e+08	5.06288e+08	4.99108e+08	3.82842e+08	4.43678e+08	336200841	2.32019e+08	230802108	1.42873e+08	1.56554e+08	1.88393e+08
7	3	0	Control	26761980365	22294135119	15314962617	13968098264	13419207185	11293194681	11694674385	11974049027	9323838305	6637431475	7830614186	4977768066	3765727294	3894422499	3873774385	3843320214	2906039393	2800088617	2214595561	2557030150	2544877581	2320483404	1569138688	1805565733	1351950325	1046365698	8.67517e+08	8.26934e+08	6.11665e+08	6.16202e+08	5.33587e+08	7.02178e+08	5.36363e+08	5.36395e+08	5.20665e+08	4.59938e+08	4.15585e+08	3.45161e+08	3.92983e+08	3.76749e+08	3.46744e+08	2.72323e+08	1.97933e+08	1.66088e+08	177536679	1.75359e+08
8	3	0	Control	24379208160	23805827943	15966759960	16396509511	14063371063	11007410961	12295772625	11937495134	10026051419	7482901397	8573140628	5496154760	3905057744	4982531860	4159882297	3301919504	3181756618	2422439512	2176333570	2513174348	2599336230	2452323815	1540844972	1536751653	1159624491	9.60608e+08	9.19701e+08	9.13004e+08	5.49518e+08	563370163	4.88799e+08	6.10091e+08	5.4546e+08	5.65535e+08	4.89727e+08	4.21389e+08	3.7897e+08	394501544	438881012	3.73427e+08	2.94733e+08	2.42546e+08	1.76802e+08	1.77311e+08	1.72828e+08	1.67125e+08
9	3	0	Control	28629749455	21317151033	16975295491	14130377765	16756434610	12113275058	10632378250	10592317493	12579212246	9703312724	8973397523	5369844291	3967012304	4313036339	4085253788	3265572999	3033763818	3319311485	2438949799	1993101634	2380881605	2477512526	1481721444	1874063402	1259043884	9.09912e+08	8.88921e+08	9.1454e+08	5.63111e+08	6.53782e+08	5.36321e+08	5.61649e+08	4.61945e+08	5.94329e+08	5.03818e+08	4.43682e+08	3.98041e+08	4.00521e+08	4.26287e+08	3.77276e+08	3.62135e+08	2.95033e+08	2.05112e+08	2.1228e+08	172419536	1.46572e+08
10	3	0	Control	29285773561	25095281526	17840774703	16614115736	14688767672	12085532210	11401654849	9439275522	11427206558	10639434463	8930492625	5184009367	3986708358	4400226743	4181722989	3003442809	3356475643	3164589815	2244041962	2010559383	2355775842	2566942201	1514078367	1744304912	1260517489	1010788019	8.03015e+08	6.94519e+08	6.06462e+08	8.7252e+08	5.27241e+08	5.60595e+08	4.68031e+08	5.29836e+08	4.81978e+08	4.57748e+08	3.92285e+08	5.18948e+08	5.19814e+08	3.65224e+08	3.67817e+08	2.83118e+08	1.89263e+08	200472305	1.80899e+08	1.37433e+08
11	3	0	Control	25125040621	22440757724	16941496947	16938435630	14882227479	10194996613	11091535759	9233289196	10165771885	9430202904	9185772785	5611951568	3527837620	3785511723	4111301495	3470158385	2982307499	2766500382	2787887191	2897951163	2531869214	2268757735	1635358915	2158251479	1168905151	9.95149e+08	7.8942e+08	681926633	6.31639e+08	8.34274e+08	5.57179e+08	5.35544e+08	4.90054e+08	5.15919e+08	4.65717e+08	4.53834e+08	4.17581e+08	4.26406e+08	4.40405e+08	3.73575e+08	3.99061e+08	2.68753e+08	1.97516e+08	1.8127e+08	1.89089e+08	1.47786e+08
12	3	0	Control	25148370701	21816580697	18630745443	14904820438	11904714304	13113453832	9533903392	9624253411	9225741564	9084106320	9174813807	5498752791	4094279801	4077655555	4294532485	3626813420	3457761945	3393442150	2369395451	2947120595	2336458234	1986647091	1706878631	2080036375	1249138538	1083474769	7.08836e+08	8.07515e+08	5.99657e+08	7.85108e+08	6.04941e+08	5.20751e+08	5.07258e+08	5.048e+08	4.39292e+08	4.78713e+08	4.0209e+08	3.68441e+08	4.52221e+08	488578831	4.38132e+08	2.96111e+08	2.00234e+08	1.94837e+08	2.02033e+08	174681342
13	3	0	Control	30153377786	23547684205	17838632645	17536501597	13557490794	11835800270	11623153757	12340933290	9571616972	9639913699	8968225119	5708698260	4413364716	4153253761	4676718510	3583116772	3478426511	3179958233	2186365278	2718452497	2232331122	2209285630	1641077808	2050934125	1175654158	9.59175e+08	6.78274e+08	8.20684e+08	6.19073e+08	6.80917e+08	7.05321e+08	6.46955e+08	6.49071e+08	5.09527e+08	4.10293e+08	4.566e+08	3.80705e+08	3.47396e+08	3.73884e+08	4.42754e+08	4.22583e+08	2.83063e+08	1.72608e+08	2.13577e+08	2.14902e+08	1.94333e+08
14	3	0	Control	29184432832	24921557662	19271397528	16448552035	14329938455	13490822816	12050324983	11551019165	8919155724	8608820625	9480967613	5772138516	4001892048	4076293627	4171339121	3387273727	3473402052	2555023155	2518620863	2606433470	2246410688	2008451786	1583195662	1764627614	1187145232	9.90229e+08	7.15458e+08	8.34865e+08	6.94101e+08	6.88771e+08	7.07052e+08	6.43577e+08	6.19873e+08	5.3511e+08	4.6106e+08	5.66184e+08	4.66637e+08	3.23437e+08	3.87053e+08	4.68888e+08	4.13168e+08	2.67792e+08	1.80715e+08	2.40098e+08	1.97753e+08	1.55705e+08
15	3	0	Control	31750484972	22379528182	18633543805	17201884320	14337281139	14983871653	11858605219	11703912364	10284515511	9786946554	8337918005	6329894055	4356616688	4217824014	3468305042	4140562900	3020311826	2673519105	2783381488	2311016189	2120151562	2133897796	1686717518	1550090999	1216019006	1163277139	8.07727e+08	7.18048e+08	6.74139e+08	7.28189e+08	6.7692e+08	6.52521e+08	5.57068e+08	601372445	3.97685e+08	4.24876e+08	5.1073e+08	3.42271e+08	3.56484e+08	5.53187e+08	3.92067e+08	2.35334e+08	2.00256e+08	2.07755e+08	1.57243e+08	1.99268e+08
16	3	0	Control	32583339369	26722116218	17110711771	22522799832	12865106676	13924424421	13626721030	12049146002	10496784498	8987790844	8938656152	5616627426	4555285163	4409852083	3944916679	3582546943	3114466963	2823991548	2718042788	1973478318	2796847232	2398067346	1322538650	1577579964	1027868342	1333524372	949714223	7.21371e+08	6.04969e+08	7.26079e+08	5.93645e+08	5.64224e+08	5.5246e+08	6.4316e+08	4.07487e+08	5.04175e+08	4.24203e+08	3.9955e+08	3.72082e+08	4.49884e+08	3.48304e+08	2.67382e+08	1.77712e+08	2.08182e+08	1.73203e+08	189340561
17	3	0	Control	33404407317	26782212980	17761808999	17231629143	13311014878	11294910015	11292653455	12159457606	9831411208	9237011855	9672476509	5487201286	4171761387	4531024374	4054702376	3373572256	2974653979	2655984049	2681308898	2162371377	3178987281	2158685576	1604739016	1542332048	1219039745	1143243804	8.84935e+08	7.15785e+08	6.72358e+08	7.48725e+08	6.51187e+08	5.54655e+08	4.86891e+08	4.89729e+08	4.93794e+08	4.89412e+08	3.76319e+08	4.8092e+08	3.27086e+08	433787306	3.9059e+08	266319333	1.84464e+08	2.15876e+08	1.74979e+08	1.66751e+08
18	3	0	Control	34797481685	27410798339	17282041424	15428973466	13591622466	11080226183	12417106029	9654630625	9900423891	7973345832	8312629319	6228819379	4231457933	4615076151	4358866446	3346582486	3653448653	2689984553	2454377717	2153601321	2926751762	2256635858	1556698358	1518243658	1347055767	1156075208	7.3355e+08	7.34553e+08	6.60782e+08	6.84992e+08	5.24837e+08	4.94287e+08	4.36851e+08	4.41315e+08	4.52659e+08	4.66486e+08	4.151e+08	4.43031e+08	3.43615e+08	4.19363e+08	3.82634e+08	2.48474e+08	1.96042e+08	2.11104e+08	1.74887e+08	127350180
19	3	0	Control	32025634839	24773569125	15179471048	20335580174	15456337893	12827214410	12528824341	10346469664	9468980606	10562358265	6992994289	5214322719	4914365027	4472397983	4254827127	3753932031	3081560960	2643782053	2325022045	2631369073	2944477998	2859103046	1613400713	1399504369	1110013286	9.85826e+08	7.60859e+08	852997270	6.2601e+08	6.8118e+08	5.98154e+08	5.12398e+08	485772161	4.81176e+08	4.81547e+08	4.88226e+08	4.65721e+08	4.48691e+08	4.07114e+08	4.60153e+08	391209471	230020504	2.18654e+08	208245152	1.59922e+08	1.31813e+08
20	3	0	Control	27108347046	24646603758	14954368164	16411809719	17189620221	11436340635	11414698688	9138707614	9424332988	9445632110	7400286061	5025675275	5106536859	3590636709	3517558399	2788377652	2924792719	2661285911	2358051697	2729672004	2161737519	2319942437	1514185375	1554592604	1097859192	9.85197e+08	7.473e+08	9.1694e+08	7.4204e+08	6.59016e+08	6.34711e+08	5.54868e+08	5.45742e+08	5.07997e+08	5.36807e+08	458785413	4.69107e+08	4.49391e+08	4.52008e+08	3.91581e+08	3.78482e+08	2.58586e+08	2.05101e+08	2.20948e+08	1.71108e+08	145422383
21	3	0	Control	29512080969	20699284762	18106402835	15631908852	13725563225	13238587380	11500029811	8631995806	8259555081	8822142377	9035437660	4662903097	4655003076	3706959820	4316878785	2808121941	2584993270	3140945850	2469110255	2565709676	2529608178	2111007454	1645173246	1248145261	1215170378	1092860341	7.25673e+08	6.86755e+08	8.74513e+08	5.55529e+08	7.05539e+08	5.79779e+08	4.98098e+08	5.06796e+08	453977175	4.24671e+08	4.65303e+08	4.11118e+08	425369268	4.77591e+08	4.16808e+08	2.6488e+08	1.94063e+08	2.23381e+08	1.70512e+08	1.30341e+08
22	3	0	Control	23089906736	23326843692	18389256748	16871020302	13724086059	12413515870	10472749953	7702209933	9415958998	10545950672	7798419888	4714779634	4325408544	3844731209	4844215704	3051856181	3191449100	2859685268	2503433227	2607157474	2151612939	2451616404	1166238181	1126883832	1232630248	1153405410	8.52909e+08	7.78646e+08	8.16549e+08	6.44146e+08	7.76714e+08	5.32884e+08	5.95214e+08	4.95642e+08	4.32107e+08	5.159e+08	4.69706e+08	4.62461e+08	5.01631e+08	4.4832e+08	4.08435e+08	2.61673e+08	2.24105e+08	2.28009e+08	1.61583e+08	1.64429e+08
23	3	0	Control	26447832365	24668441006	15622407994	14456909015	13594221379	13754201892	10597040737	9182955675	8328515831	8223644491	7504251901	5182720646	4276387609	4164177727	4018981353	3169559957	3215429417	2865871767	2280478826	2517563406	2235941292	2144679884	1263304406	1228449672	1368687102	1050488475	8.88051e+08	8.58977e+08	838240445	7.77774e+08	6.41005e+08	5.56269e+08	5.63366e+08	5.22188e+08	4.79109e+08	4.64459e+08	4.86391e+08	4.43459e+08	4.74868e+08	5.09083e+08	3.57308e+08	2.96691e+08	2.26119e+08	2.27259e+08	1.8355e+08	1.83684e+08
24	3	0	Control	24655900112	23914947878	16470647290	13001259585	14052116368	14856226460	12145938101	7862464353	9237327000	7754568026	8870699970	4892294409	4061816171	4274810888	3822978884	3468363898	3319986465	2611456229	2286143219	2163128295	2352660458	2155275854	1548279894	1439517767	1263329104	1154985739	8.55737e+08	7.54793e+08	802300294	7.34562e+08	6.93041e+08	5.54673e+08	5.02276e+08	532066868	4.44529e+08	4.77479e+08	4.83709e+08	4.11143e+08	5.38453e+08	4.32879e+08	3.25783e+08	3.22696e+08	204444499	2.10516e+08	1.68926e+08	185113337
25	3	0	Control	22529794827	25679580860	16443994259	13885355103	16075590734	14656723409	12628777255	8202161765	8779803731	9324692690	7180447631	5155107080	3329998680	4445260345	3518091841	3532695562	2959355324	2390211639	2596156222	2168435210	2699253996	1742705416	1709511819	1448558077	1473749495	1056280304	9.30503e+08	9.18644e+08	8.64279e+08	8.09734e+08	7.22948e+08	6.44445e+08	5.29716e+08	5.10511e+08	3.64935e+08	4.9393e+08	4.39248e+08	4.84098e+08	4.75e+08	4.43812e+08	3.09284e+08	3.12374e+08	1.79633e+08	1.82525e+08	177826104	1.92215e+08
26	3	0	Control	24763110984	23527847132	21048395229	16595017629	18497437889	12761531653	13006624531	9887259461	8668808736	9765983875	6453495818	4973255918	3941638602	4039459222	3329840912	3636861223	2800527997	2466638082	3097684673	2656973616	2645815354	2303023203	1638897931	1469279046	1335091809	1221214183	7.94481e+08	9.43755e+08	709890689	8.75741e+08	7.58397e+08	7.09571e+08	5.83492e+08	5.91296e+08	3.73235e+08	4.19554e+08	446263683	4.54346e+08	4.34102e+08	4.65553e+08	3.76823e+08	2.80898e+08	2.11138e+08	2.06693e+08	1.73312e+08	1.89956e+08
27	3	0	Control	22294430380	24411699679	20105394100	19729325503	20004695754	14044847230	12620383119	10244137723	8397756834	9384330630	7827930936	5196727634	4344500444	3353437039	3521985565	3529641006	2465832057	2822247616	2498788987	2214611829	2555959920	2399117372	1706193851	1453285812	1262602391	1186774067	7.03937e+08	8.28741e+08	6.63535e+08	7.54316e+08	7.82079e+08	6.45907e+08	6.91372e+08	7.74162e+08	3.49564e+08	4.57505e+08	4.08493e+08	4.73999e+08	4.6632e+08	4.49874e+08	3.54622e+08	3.24629e+08	2.00705e+08	2.31769e+08	1.95237e+08	1.94163e+08
28	3	0	Control	20165370744	22525668732	21361948266	18566707863	15386703908	13350296918	12371987115	8994109782	8691625779	8932635652	8475496606	4895793023	4445676181	4072647798	3483267956	3520367747	3811535216	3045055999	2625158550	1853177828	2387027787	2366375957	1996994068	1388639656	1171076367	1137879117	6.28278e+08	8.12837e+08	7.2489e+08	6.67955e+08	7.35029e+08	6.44979e+08	5.94402e+08	6.48028e+08	4.40938e+08	4.40893e+08	4.77641e+08	4.5412e+08	4.37062e+08	511630148	336446996	3.49927e+08	1.85114e+08	2.81356e+08	2.07802e+08	210277737
29	3	0	Control	24086607583	20766577629	19020610109	21439843728	13636692354	12382092139	11322511454	9256600530	8600336555	8879702697	8769349950	5493593644	3989885642	3771983239	4198232557	3803377219	3888283551	2813025577	2637331906	2509862118	2251426191	2222702316	1966846156	1340256768	1243530868	1124425871	6.91379e+08	7.20823e+08	6.8628e+08	6.09695e+08	7.85888e+08	6.64136e+08	4.76124e+08	6.37645e+08	4.29087e+08	4.3242e+08	4.34207e+08	475233181	4.759e+08	4.6507e+08	3.72595e+08	3.27043e+08	1.80247e+08	2.12046e+08	1.80465e+08	1.74149e+08
30	3	0	Control	22583893136	22554762944	19372485734	17267606632	14162904834	11792666801	10890916891	8061654093	10281009646	7936955057	7372126084	4961904106	3599407074	4442731652	3765017340	4179326312	3480410083	2595174229	2189588725	2266205398	2582311423	2118673988	1639334370	1335392232	1144183404	1364697263	6.50967e+08	7.61882e+08	6.75679e+08	6.19934e+08	643200921	6.21904e+08	5.18565e+08	5.4964e+08	4.52511e+08	4.58872e+08	4.30505e+08	4.62035e+08	4.55934e+08	4.8145e+08	4.62129e+08	297686549	2.26909e+08	1.83969e+08	1.62402e+08	1.47913e+08
31	3	0	Control	23577607595	24572037141	18238516014	15995135252	16437068951	13169355442	15517216976	7460373616	8080656747	7509216763	6466322467	5420472355	4333073503	3585773377	3675102602	3779117388	2648850299	2490382788	2448353670	2694473416	2559376466	2335606111	1854451828	1443262694	1173778977	1091564593	7.51908e+08	8.79786e+08	5.69475e+08	6.05661e+08	6.45601e+08	592292572	4.73041e+08	6.19212e+08	5.0748e+08	4.28232e+08	4.40482e+08	4.64582e+08	4.19314e+08	4.5448e+08	489288789	3.10382e+08	2.24285e+08	2.23455e+08	1.71856e+08	1.63339e+08
32	3	0	Control	25580307140	25785226391	19725260185	16173869976	12477560659	14534754358	16179034153	9357498719	6950621012	7604852290	7743965732	5067777823	3990967062	3875596763	3713728852	3814629853	2893262967	2989070173	2907316127	2197594635	2357920628	2019922128	1671884375	1441320112	1101727523	1027569014	7.28659e+08	9.57487e+08	7.52956e+08	6.26968e+08	6.06401e+08	5.56561e+08	4.47183e+08	4.84158e+08	4.48067e+08	4.81581e+08	5.30505e+08	5.11867e+08	4.3861e+08	3.83393e+08	4.67079e+08	2.88467e+08	2.31551e+08	1.82334e+08	1.57401e+08	1.43338e+08
33	3	0	Control	24447103630	24662893938	19928528748	16605959475	12313500357	10569299066	13748140473	11135927835	8226945787	8222508236	8274085788	4321515473	4689863674	4443329629	4462048063	3089306178	3413600643	2855162634	2516119280	2129135635	2546643394	1853816731	1429838347	2173627380	1073589883	1099616251	8.90124e+08	8.91137e+08	8.15507e+08	7.23893e+08	6.00377e+08	5.91577e+08	5.38051e+08	6.34901e+08	5.16488e+08	4.19053e+08	4.63958e+08	5.97817e+08	4.17457e+08	3.93509e+08	3.44912e+08	2.94057e+08	2.73722e+08	1.9311e+08	1.92806e+08	1.65737e+08
34	3	0	Control	25050201881	23728024919	17956514954	16377760907	17257855398	10025352811	11861596023	9353522528	7829936988	8149605997	8556128565	4781797488	4798695977	4764659198	4722747878	3765646559	3252478043	2916539289	2843203484	2211235024	2117197506	2453941018	1572078249	2013935388	1077416455	1132935696	8.78752e+08	8.08515e+08	8.23317e+08	7.62165e+08	6.58126e+08	7.13061e+08	6.10504e+08	5.49849e+08	4.93328e+08	4.57069e+08	5.02734e+08	4.90928e+08	4.10324e+08	4.40998e+08	3.40438e+08	2.91676e+08	2.14038e+08	2.11374e+08	1.8558e+08	1.67792e+08
35	3	0	Control	24741458128	24410994276	20908495633	14908222214	13504932734	10712705708	11230274650	8655406307	8931457791	8508864960	9248857584	4558931259	4376416117	4508919662	3825326200	3450934496	2838856625	2882199333	2790398383	2039085543	2165818111	2296819364	1490574595	1904072054	9.61262e+08	1007818128	9.63278e+08	674397960	7.22538e+08	6.52126e+08	5.76564e+08	7.02504e+08	5.61428e+08	5.76805e+08	4.80243e+08	4.15611e+08	4.72806e+08	4.91884e+08	5.27392e+08	3.9444e+08	3.59853e+08	3.0227e+08	2.07593e+08	2.05121e+08	1.8875e+08	1.54452e+08
36	3	0	Control	23641961041	24772073742	19212038821	11687653056	14396954596	11533652694	11901684929	7023626397	8497305173	7518892930	9555205510	5485408960	4163646083	4461354645	4008469540	3219354978	2994642219	3158401884	2825869369	1969229713	2372992906	2042609928	1481321098	1391685554	1065555088	1050276237	1016998806	8.55984e+08	614463793	6.8045e+08	705128868	5.6544e+08	511254047	6.22042e+08	4.51645e+08	3.96326e+08	4.12719e+08	4.54508e+08	5.07911e+08	4.11162e+08	3.1986e+08	348325932	2.15612e+08	1.73907e+08	1.57544e+08	1.43885e+08
37	3	0	Control	23926001317	24038461449	15662316637	15489354510	16967847254	14711486316	10090709484	10370635956	10098562699	7381455882	9875515677	4801303551	4534545034	4796323231	4049129862	3485211539	2683733380	3300662825	2441611157	2301839409	2870092740	2008461197	1707334580	1299494538	1156719858	1043227515	8.84607e+08	6.78942e+08	6.71574e+08	7.893e+08	7.46615e+08	5.2995e+08	5.86526e+08	551491759	4.52518e+08	4.06999e+08	3.74252e+08	4.96273e+08	4.76296e+08	4.0837e+08	3.13525e+08	3.74321e+08	1.81253e+08	196713491	2.17905e+08	1.74671e+08
38	3	0	Control	24673561666	23024579238	16123306316	16300701086	14500218639	12928545462	11663692338	9030551791	10854015784	7964793467	8773306014	5512401090	4578650949	4714343774	3901378577	3372142875	2826462575	2716975505	2809213227	2320088834	2799863585	1929006335	1367826577	1524822391	1172072735	1086010947	8.72652e+08	771900459	6.03557e+08	8.25565e+08	8.66695e+08	6.29054e+08	6.9653e+08	5.81749e+08	3.82027e+08	4.52949e+08	482109689	517793295	4.4961e+08	4.02075e+08	4.01171e+08	3.35439e+08	1.9841e+08	1.71355e+08	1.92877e+08	184585723
39	3	0	Control	26000484085	25658538532	16055309990	16517886497	13644889435	11347441100	12788131191	11012034810	9630418278	6897248838	9439283139	5529784357	4492800307	4351244429	3965441597	4113104398	2946897822	2859441541	2984263629	2356627674	2225796767	2088762663	1668753392	1409141579	1121168119	1194064485	7.80508e+08	7.32755e+08	6.04132e+08	7.07245e+08	7.49822e+08	7.11001e+08	6.51144e+08	5.33172e+08	4.40808e+08	477948389	3.93657e+08	4.59172e+08	4.29672e+08	4.21866e+08	4.3108e+08	2.90783e+08	2.44833e+08	1.69891e+08	1.83295e+08	162506948
40	3	0	Control	23641695408	28079382450	16931682091	17309937874	12609820009	10296803104	11719538685	11146383544	8747091279	8836011274	7940325107	4802705629	3679451370	3755460885	4113604754	3569651216	3469224379	3051553958	3122832525	2414493117	2476987740	2135073786	1554547514	1590309803	1006698971	949873101	8.58023e+08	8.43671e+08	6.14898e+08	7.26692e+08	650830274	6.13201e+08	6.07192e+08	5.38934e+08	4.36198e+08	4.07203e+08	361772561	4.32655e+08	371243812	4.19857e+08	4.69898e+08	2.61558e+08	2.32457e+08	1.63625e+08	1.9486e+08	1.7811e+08
41	3	0	Control	24621188663	24251091045	16138206380	17114714263	13154671618	10239210866	12818985338	11459866390	7873353271	9660662994	8111698682	4948552450	3726252141	3623768021	3475796766	3571541869	3132594953	3461807681	2920079477	2397018189	2291823620	2171092960	1469944794	1505678584	1001653298	8.87045e+08	7.01435e+08	7.47079e+08	7.3413e+08	6.31613e+08	6.43265e+08	6.93786e+08	6.40253e+08	5.22931e+08	4.0905e+08	3.5567e+08	4.58741e+08	4.14009e+08	3.95933e+08	4.26344e+08	3.53928e+08	2.5173e+08	2.21501e+08	1.86217e+08	2.1429e+08	1.53182e+08
42	3	0	Control	28053660277	21863146396	17817562946	14200993148	13199763801	11614843029	12572337192	11891470088	8796569035	9944447427	8338482861	4444786720	3821271974	4021713594	3395755287	3503449428	3676062607	2986770756	2996111027	2443753447	1780437765	2118480812	1597206397	1867591277	9.90289e+08	9.94415e+08	7.01252e+08	9.04341e+08	7.20601e+08	6.63611e+08	7.27254e+08	6.97637e+08	5.51833e+08	5.68357e+08	427559991	3.39904e+08	507770898	4.03685e+08	3.38603e+08	4.25487e+08	389089430	2.80145e+08	1.98004e+08	1.95536e+08	196171614	1.67612e+08
43	3	0	Control	30416554809	26092691880	18036396309	14176282993	14279028059	11644171402	13386080127	10787176592	9243951456	7739199418	6766702756	5322833019	4682054399	3215449685	3566717575	3070919871	2906721573	3312137074	2265629108	2447818882	1904435375	1788077269	1832952902	1402333123	1187069604	1266441585	719370523	9.92526e+08	6.82282e+08	7.24711e+08	7.28374e+08	6.56908e+08	6.12313e+08	4.67081e+08	4.58534e+08	3.47648e+08	4.05634e+08	4.10319e+08	3.66701e+08	419056600	4.10401e+08	3.18162e+08	2.34997e+08	185928938	1.79667e+08	192147142
44	3	0	Control	31999854779	30053613669	18609320054	15415010858	15929766238	11917309113	14241328186	9742427790	8720805272	8628915241	8104601912	5630556824	4986059198	3731866317	4196448594	2873573769	2753231051	3156556521	2295631404	2081518449	2039142266	1964589586	1752423581	1431397915	1246955017	1019130729	7.10434e+08	9.594e+08	7.05054e+08	725102449	6.52581e+08	6.78088e+08	5.48012e+08	5.03942e+08	4.87895e+08	4.50309e+08	394719523	4.38224e+08	4.15175e+08	432404730	4.05126e+08	2.38733e+08	2.85059e+08	1.91146e+08	1.81202e+08	2.00627e+08
45	3	0	Control	28254075887	25651653111	17359846617	18753998477	16247387540	12997884720	12884148970	11988660366	8267259505	8261006738	7213070147	5921236639	5033461145	4291333284	4067582283	2615388490	3239235132	3456770106	2661869733	1662080160	2232693210	2409004897	1701673323	1631119693	1257248470	1051761024	7.18129e+08	8.96677e+08	5.83477e+08	7.51954e+08	6.51619e+08	6.15438e+08	6.20966e+08	5.7536e+08	4.06743e+08	5.40418e+08	3.64403e+08	3.93011e+08	4.39584e+08	4.09142e+08	4.24909e+08	2.60545e+08	2.36234e+08	1.97133e+08	1.62016e+08	1.88734e+08
46	3	0	Control	27980147305	22923868494	18843311256	19104750010	15185341780	11455269243	13633560740	12052458122	8895719434	9016433632	6776474668	5458737502	4744691542	4317023964	3382431105	2626638116	2888921315	3002880652	2704559370	2017749067	2559817922	2441496446	1693875924	1545917994	1180125417	1175362533	7.13401e+08	8.6323e+08	6.34463e+08	7.95106e+08	5.84073e+08	6.28756e+08	5.93047e+08	482038061	4.08994e+08	4.50904e+08	4.09694e+08	4.79577e+08	3.85169e+08	4.19537e+08	4.47907e+08	2.48352e+08	1.70556e+08	1.91051e+08	1.92026e+08	1.8535e+08
47	3	0	Control	29072544785	22051883327	17210229172	17484570848	16214406908	14286083665	12262423713	8509086648	8761602108	7943897945	7264014445	5714542237	4886732549	4188291963	3406790409	3038865746	3052748451	2909749311	2966898097	2182673924	3257029276	2137371799	1824669769	1635137871	1070847432	1084429934	6.59343e+08	8.16741e+08	6.41913e+08	8.60638e+08	7.3687e+08	4.65625e+08	4.65453e+08	4.92622e+08	4.74992e+08	4.52983e+08	4.62761e+08	4.6375e+08	4.03249e+08	3.1655e+08	4.55433e+08	3.04088e+08	2.08471e+08	2.03726e+08	1.5037e+08	1.75022e+08
48	3	0	Control	27549287114	23498441737	16727534918	17362768911	15805659384	12782014933	12562181443	8680124611	7378609311	8618095333	6885910299	5706138996	4431202556	3772724608	3872948781	3799937042	3017823230	2762221571	2993737099	2916372126	2989662274	2127622594	1586198935	1690401029	1177206769	1243667492	6.36909e+08	8.37494e+08	6.75297e+08	7.5702e+08	8.50008e+08	4.74574e+08	5.09805e+08	4.99725e+08	5.07028e+08	5.39862e+08	4.74237e+08	4.26789e+08	3.92081e+08	4.1042e+08	532328532	2.55978e+08	2.54491e+08	2.3491e+08	1.47794e+08	1.6376e+08
49	3	0	Control	26666574100	25290154951	14262044519	15197490450	13223373991	13941618268	11642692935	9572713378	8280510522	8304205414	7962263514	5196868452	4519419442	3549162784	4202841476	3798761411	3024142501	3267598747	2858640405	2559378362	2612148109	1945658213	1839678264	1417666991	1356780320	1165367594	6.59363e+08	1025882976	5.88576e+08	6.97584e+08	810358571	6.10178e+08	541323669	585286509	4.65528e+08	4.74686e+08	4.0044e+08	4.79333e+08	407637813	3.79829e+08	4.76269e+08	2.95159e+08	2.48575e+08	2.1437e+08	1.66313e+08	1.62577e+08
50	3	0	Control	22390052727	22636246690	13435645526	15826780554	15370211741	11365393621	10461585729	10319261770	7560202526	7678418932	6765556438	4563271360	4040605813	4073595539	3662761089	4031202104	2736997895	3107819275	2582020061	2392732252	2764019080	1845504378	1777642361	1570773552	1383472051	1025853200	8.20353e+08	9.54354e+08	7.42822e+08	6.82503e+08	7.4021e+08	5.57768e+08	5.33137e+08	6.48779e+08	4.59016e+08	396988569	4.14627e+08	3.98541e+08	4.58047e+08	3.75895e+08	4.11535e+08	3.18594e+08	2.3913e+08	2.05143e+08	1.55126e+08	1.78617e+08
51	3	0	Control	25754863731	24417777206	15939997230	14208970370	14979707252	14716816785	10977068651	11095452213	8394977002	6964299656	7636529853	4134795978	3866753415	4285003954	3762961408	3839977405	2863097121	2858899870	3056828857	3091075761	2252964137	1776011645	1315293936	1767926897	1491253688	9.5611e+08	8.31801e+08	1090473360	6.63713e+08	701041568	850533979	606283253	6.71645e+08	5.86327e+08	4.38582e+08	3.95426e+08	4.36577e+08	4.41273e+08	4.53697e+08	3.82162e+08	3.29728e+08	3.63614e+08	2.18006e+08	212503431	1.45185e+08	1.48714e+08
52	3	0	Control	21889817034	28807069083	18581193700	14771253626	13406599574	15094923044	11915344651	12444286280	8202137026	8211065894	7390014933	4365692287	4414483047	4999391841	3617433681	3526201192	2647192567	3091216656	2733394160	2917009454	2011238606	1767197789	1476853351	1611351658	1509709749	1147822450	8.13601e+08	9.34172e+08	6.57758e+08	7.11096e+08	7.53024e+08	5.21631e+08	6.40895e+08	497740492	4.98926e+08	398848646	4.10688e+08	4.18026e+08	5.09963e+08	3.00317e+08	3.82686e+08	3.93989e+08	1.85491e+08	1.52558e+08	1.50414e+08	149656456
53	3	0	Control	23223215502	24334383283	20861497096	14611737288	14415663810	14011236496	11610255964	10850079402	10738464960	7966529380	6092147997	5450754225	4233239058	4736504851	3334343370	2878216820	3487427604	3634643527	2680687576	3005873978	2161751734	1883659278	1676233039	1679107543	1595059472	1283082744	7.33352e+08	1021661734	6.53998e+08	658428250	811509010	5.22091e+08	5.79422e+08	5.0008e+08	4.52561e+08	4.15251e+08	3.76774e+08	4.26823e+08	4.46041e+08	3.05272e+08	3.45092e+08	314453296	2.53563e+08	1.69576e+08	1.57386e+08	1.73977e+08
54	3	0	Control	24753353231	25428814494	19348922512	14067082054	14526777586	13894310718	12279096662	10645434630	10807250906	8351095320	6768337504	6291615249	4163275229	4904941496	3669650292	3174503286	3235466391	2774315454	2802606048	2764480961	2705856306	2715773716	1647946610	1447226543	1318785137	1258586076	6.03794e+08	8.59449e+08	5.72763e+08	6.95944e+08	7.23016e+08	5.57688e+08	5.85273e+08	5.10382e+08	4.58942e+08	4.22342e+08	435558497	4.44745e+08	3.88054e+08	3.83492e+08	3.64437e+08	2.72354e+08	2.24919e+08	1.76536e+08	1.82227e+08	1.74153e+08
55	3	0	Control	24315403891	23399695473	16274316759	15800176149	14118740901	11828128478	13189051895	10428146117	9615666982	7394647852	7574922150	6238865830	4050036718	4882596348	4105429247	2728922533	2541910202	2971396944	2649728456	2267165434	2884606713	2709831318	1641810042	1677169586	1260112877	1278677153	6.90529e+08	7.09563e+08	6.86088e+08	7.2506e+08	8.42461e+08	5.95479e+08	5.29233e+08	516175609	4.47667e+08	402941449	5.03031e+08	3.71489e+08	4.24608e+08	3.54703e+08	4.0457e+08	298886307	2.41297e+08	1.66371e+08	175158361	1.52199e+08
56	3	0	Control	32968425440	19216486946	17739584079	15301686684	14527757594	11439498724	13539258959	12770311277	8717602417	7903798221	7568598965	5702474107	4436340043	3833585843	3699155603	2770544901	2591121044	3306564032	2865311150	2517361744	2578435414	2523867127	1609483883	1837462587	1200949850	1130929631	7.92167e+08	823191319	789273368	5.78434e+08	7.97338e+08	6.55931e+08	5.37126e+08	531849154	5.08003e+08	4.16109e+08	476266800	4.17314e+08	5.35258e+08	3.68719e+08	3.89058e+08	3.14459e+08	2.1463e+08	1.83625e+08	1.93117e+08	1.76129e+08
57	3	0	Control	24318734729	18839126422	17142146432	14853928351	15791111220	13645371165	12364497389	12336011586	9726654994	7045568128	7257417930	5138881862	3897091806	3252345489	3992172573	3089694204	2864589113	2649065027	2604592282	2689566646	2894077020	2378663092	1474514338	1396758676	9.46219e+08	1170349451	7.32431e+08	7.049e+08	9.13397e+08	6.48558e+08	6.741e+08	6.78363e+08	4.92739e+08	5.60163e+08	5.11777e+08	5.09513e+08	4.57871e+08	4.24064e+08	4.08996e+08	3.49737e+08	3.75695e+08	3.24206e+08	2.5458e+08	1.66598e+08	173961517	1.66248e+08
58	3	0	Control	27985708086	19018418852	20307503060	15832110476	14228239091	13247244472	11425139578	9926723591	10602017953	7874094624	8447486527	4291626163	3795104434	3957188400	4681198716	3512669614	2636257135	3309879254	2745833120	2909743069	2516736585	2533281426	1689406910	1328901806	1250606205	1146773016	7.59075e+08	6.33843e+08	9.36181e+08	6.53661e+08	6.40429e+08	672558114	4.47918e+08	5.66699e+08	4.39843e+08	5.06813e+08	4.56314e+08	3.67091e+08	4.23659e+08	4.50992e+08	3.52709e+08	2.48718e+08	2.49858e+08	2.07253e+08	1.90637e+08	1.82389e+08
59	3	0	Control	27662990538	19868781466	17865809166	16726612239	12969396142	12638406883	10085810484	9530401263	9549744909	6708836836	9668087891	4548907928	3755260445	3832670471	4907001415	3309604159	2963490006	2965265535	2864552488	2345502302	2437189755	2762429464	1724136401	1287239709	1299293228	1053861305	6.21042e+08	6.17136e+08	8.86257e+08	6.6531e+08	6.02982e+08	5.77513e+08	4.34845e+08	5.66212e+08	4.16472e+08	5.13874e+08	5.81523e+08	3.83986e+08	4.4719e+08	4.55853e+08	3.6341e+08	2.4226e+08	2.19824e+08	2.09191e+08	2.27363e+08	1.74082e+08
60	3	0	Control	29645952758	22118763013	18939927494	14499833987	11755222381	13303762211	11164845912	11268569510	10754255229	8469031300	9370375860	4420453806	3213629761	4313110136	4311048545	3734123301	3039964612	2704486062	3077056800	2344218926	2467530725	2605322594	1769678901	1401424200	1132962855	1122914630	589087330	5.54265e+08	8.19893e+08	646896869	6.95499e+08	5.79015e+08	6.43267e+08	532326605	3.77954e+08	4.37402e+08	608339504	4.18887e+08	4.08812e+08	4.38327e+08	4.25238e+08	2.28854e+08	2.40807e+08	229993537	1.9547e+08	1.78241e+08
61	3	0	Control	20054992464	25809849975	18851730415	15594168001	14190405191	10125398965	10750797569	11714639866	8153818329	7469943502	8408032823	5372270330	3243676916	4136622242	3881556437	3820704816	2846679801	2812591762	2537692271	2594756289	2445258571	2634638939	1721993844	1406127290	1086182640	1010293228	7.05274e+08	7.56022e+08	7.98195e+08	6.97922e+08	7.80619e+08	6.11401e+08	5.29087e+08	6.50373e+08	3.69183e+08	4.63958e+08	5.0841e+08	4.11444e+08	3.4442e+08	4.30181e+08	3.96577e+08	2.79663e+08	2.43916e+08	2.10203e+08	2.08427e+08	1.88887e+08
62	3	0	Control	18478334730	26306237449	21041348679	14491398940	16128164705	10527649288	10792897712	10087274469	9284386307	7053240504	8257330699	5023090121	3283286959	4241156364	4122916105	3370835306	2785960946	3274314371	2549076713	2336086065	2533383576	2236223933	1636006376	1586235327	1054619940	1141512203	8.27276e+08	7.63396e+08	8.79663e+08	6.80744e+08	7.21414e+08	5.93406e+08	5.73511e+08	5.69457e+08	3.48069e+08	4.30661e+08	5.02346e+08	4.3763e+08	3.22445e+08	4.3403e+08	3.64089e+08	252322291	1.79214e+08	1.99758e+08	2.12997e+08	2.14514e+08
63	3	0	Control	20384355489	24307423390	19653375771	12689498792	14519889336	11096789491	12317407032	8881680205	8801793008	7393878872	7809346415	5459994045	3910044416	4779460389	4556935180	3710239912	3571314024	3160212882	2699515348	2102879490	2628104098	2362623589	1226980815	1749834647	1163239614	1023561059	7.68469e+08	8.53554e+08	7.20379e+08	7.72025e+08	7.69178e+08	5.94207e+08	5.13765e+08	7.64483e+08	3.82615e+08	4.10539e+08	4.1901e+08	3.55771e+08	4.14171e+08	3.96949e+08	3.56795e+08	288510845	2.06159e+08	2.00186e+08	1.80664e+08	1.87829e+08
64	3	0	Control	24262744908	25012452502	18419722455	12979490055	13299467924	12836825407	13636895036	8910564099	9139892711	9219380398	8239117511	4918698528	4399525095	4370255331	4089962978	3668309144	2634443738	3073442699	2476803822	2667638726	2201303657	2116546031	1214930466	1545807828	1217101888	1054507376	7.16054e+08	7.51235e+08	7.57628e+08	7.35212e+08	7.82733e+08	6.23849e+08	6.084e+08	6.54636e+08	4.98205e+08	4.49978e+08	4.06228e+08	4.08544e+08	3.70061e+08	4.41335e+08	3.94243e+08	3.02697e+08	212121891	2.24292e+08	2.02471e+08	1.91503e+08
65	3	0	Control	26906800090	26849576108	21434238323	14495114845	12741696136	12180623392	14766683120	9797624230	10246256204	10930032482	8629829659	5248656713	4963277984	3844852085	4085845852	3586863468	2902862119	2818719130	3001888070	2290564174	2212935262	2160053975	1453327378	1468906047	9.68946e+08	1293490631	7.12319e+08	6.44122e+08	7.27463e+08	7.37452e+08	6.59503e+08	6.4594e+08	591097402	5.81956e+08	4.78348e+08	4.09637e+08	3.93268e+08	3.60392e+08	3.88061e+08	4.3757e+08	4.01572e+08	2.8654e+08	1.98836e+08	2.25714e+08	1.83293e+08	1.56826e+08
66	3	0	Control	28329028884	25625710193	18436610555	14621205604	13344930898	11993791043	12136194343	8135591916	9388738341	10471678010	8077190622	5105005125	4661960403	4247564410	4081954893	3640202532	2768574028	3215464949	2896421518	2205103662	2571794071	2410413282	1637267650	1552372778	1036612363	1345189461	7.47714e+08	7.51695e+08	7.02887e+08	7.06545e+08	7.18432e+08	6.18442e+08	4.95191e+08	5.69472e+08	491705550	4.39393e+08	4.23796e+08	3.46382e+08	4.49443e+08	369946111	3.45877e+08	3.11653e+08	2.40139e+08	2.17907e+08	1.77224e+08	1.55671e+08
67	3	0	Control	26469500035	26158753916	19775600386	14455317364	12816976843	13032817659	12280866973	9084468750	11158399897	10014914792	7325064988	5225685723	4886194052	4018294676	5023974429	3275331720	3262791166	3235095927	2924128774	2400398395	2565220191	2572671366	2001986645	1729436735	1059290115	1121184427	6.92671e+08	8.30437e+08	7.56509e+08	7.21092e+08	7.94891e+08	5.75132e+08	4.356e+08	5.20802e+08	5.0401e+08	4.42934e+08	4.40787e+08	4.28482e+08	5.4724e+08	4.0829e+08	3.29148e+08	2.86448e+08	2.6979e+08	2.09162e+08	2.2728e+08	1.3866e+08
68	3	0	Control	26855975683	26101285835	18624489905	20860907897	12844961498	11767846238	13747039401	12016940945	9889898537	10621985137	7057374463	5783705292	4852846394	3481653407	3718268062	3766365433	3609195966	3071026994	2774027494	3127757386	2391230842	2341743437	1912347451	1565464888	1126344478	1241685317	894769053	8.60441e+08	8.32789e+08	7.76524e+08	7.67029e+08	5.13096e+08	4.72971e+08	5.21721e+08	5.1142e+08	474134539	4.55802e+08	3.89627e+08	5.10178e+08	4.0087e+08	4.03027e+08	2.64121e+08	2.50656e+08	2.42117e+08	2.43298e+08	1.66045e+08
69	3	0	Control	27227211867	24886439456	15657571039	18288883097	15227310734	11506050395	11905628758	11207731209	8321877282	10204537790	7624517075	4586555614	4848512274	3606176860	3550031001	3973528105	3698348604	3129696559	2722607922	2784199269	2173100756	2366933702	1536919606	1753520654	1320273744	1367446717	9.09731e+08	8.3027e+08	1061479987	6.56677e+08	8.4599e+08	5.64149e+08	4.77875e+08	4.94401e+08	4.57918e+08	4.58686e+08	5.61869e+08	4.01362e+08	5.25433e+08	3.93466e+08	3.68273e+08	3.05287e+08	2.22526e+08	228267461	2.24759e+08	1.75278e+08
70	3	0	Control	26461027091	21967640040	16715056509	17587923015	15464988557	12886525860	13539443132	10751673342	9432120587	9275780550	7428865634	4436900667	4881040786	3820290490	3626230966	3465052014	2672960618	3109131006	2559151972	2687016753	2499800833	2342282656	1521036301	1815246454	1300023251	1250426731	8.10102e+08	7.63535e+08	1008408944	7.79922e+08	5.73915e+08	5.63059e+08	5.36704e+08	5.30152e+08	3.99212e+08	4.68505e+08	4.73424e+08	3.67436e+08	5.21389e+08	3.94478e+08	3.4954e+08	3.30786e+08	2.26145e+08	2.55467e+08	1.91889e+08	1.81692e+08
71	3	0	Control	25340570665	20073386939	15569902325	15939984404	15007871434	12089271540	14050626434	10656052916	8853004804	7466084503	7672261304	4041290306	4151253111	3666433003	3837864106	3668667036	3061497213	2997570914	2705553198	2213809461	2243730437	2471486502	1428371843	1761883442	1127161650	1136917966	6.66126e+08	8.00782e+08	8.55471e+08	8.68573e+08	7.20554e+08	6.92204e+08	5.55308e+08	5.61398e+08	3.77527e+08	4.16509e+08	4.71921e+08	3.94542e+08	4.47708e+08	3.53588e+08	3.39322e+08	2.5857e+08	2.41961e+08	2.00046e+08	1.76428e+08	1.4763e+08
72	3	0	Control	31047253863	20177429752	15074231064	16699328307	14532166392	11600950462	13109242734	11511865836	11127429418	8990270420	6683035723	5208359879	3645054473	3869932871	3675618339	3502430771	3614379787	3640013248	2605981419	2026818383	2564210193	1995879675	1494924561	1761721079	1003620763	1117765688	6.80342e+08	7.29193e+08	8.43445e+08	9.45578e+08	681977340	6.7125e+08	4.86731e+08	5.09296e+08	394674722	3.97859e+08	4.71509e+08	3.85694e+08	4.22347e+08	3.46189e+08	4.5414e+08	2.75851e+08	2.65928e+08	1.7145e+08	1.82578e+08	1.47859e+08
73	3	0	Control	23942623499	22121895364	13482180950	15752889347	11878729380	12030505952	11422508360	12108441116	10871745036	9366477156	7022478813	5287117744	4243884866	4423934211	3834645918	3074713914	4271873870	3420487475	2318747205	2654592417	2199074595	2030378563	1724058935	1614181245	1028783982	1119471955	7.35713e+08	7.76574e+08	713361407	7.96995e+08	5.67777e+08	6.94626e+08	4.76912e+08	4.58466e+08	4.2836e+08	4.78429e+08	4.41228e+08	3.98576e+08	4.13592e+08	3.48178e+08	3.91218e+08	2.91795e+08	2.15677e+08	1.69548e+08	1.72262e+08	1.58273e+08
74	3	0	Control	23030111843	26611644583	13659355179	13743420271	13605972834	12366607883	10971198016	10130353073	10166930825	8529823129	9402195410	5754954454	4098615051	3883194306	4040821587	3193435442	3404717088	3473560967	2609051667	2479185987	2109225735	2152183593	1563240385	1639546862	1113756145	1025143220	7.0323e+08	6.86305e+08	7.20419e+08	7.70389e+08	6.53873e+08	6.25235e+08	5.42777e+08	4.28249e+08	4.89302e+08	4.16535e+08	4.45631e+08	429353629	4.55864e+08	3.43637e+08	3.55987e+08	2.67804e+08	2.0249e+08	1.79602e+08	1.56023e+08	1.37708e+08
75	3	0	Control	24866637388	25270827967	14833526089	14625326840	13975540965	15030232618	12550020955	11530651569	10576838519	8796284818	8417580677	5612447657	3648724296	3828156620	4436568857	2938747342	3367612494	3063140889	3292899093	2676460610	2231154247	2484945257	1670595496	1798500886	1425681353	1091718664	7.46687e+08	6.86693e+08	8.39128e+08	7.79495e+08	7.39152e+08	6.34303e+08	5.62115e+08	4.57155e+08	5.06017e+08	4.01394e+08	4.66682e+08	4.96857e+08	4.73103e+08	4.0033e+08	392310594	3.01829e+08	2.37061e+08	1.77417e+08	1.91896e+08	1.28227e+08
76	3	0	Control	26024056663	30530724347	17614324215	14943282977	13792706200	14108336706	12160158347	9763573837	9860529332	8768929922	7609153482	5662999132	4110915634	3761125565	3958007399	3497160733	3241407026	3270673394	3217330658	3109952406	1950966296	2216733766	1605706207	1783861724	1522845096	1003081661	6.6454e+08	6.68585e+08	1007951555	776675134	5.95171e+08	6.1652e+08	6.12195e+08	5.16636e+08	4.84348e+08	5.48194e+08	4.0998e+08	4.53265e+08	4.5223e+08	4.27066e+08	3.78136e+08	3.56183e+08	2.20168e+08	1.84148e+08	2.09139e+08	1.72844e+08
77	3	0	Control	23171889022	32274815620	19650742982	14618980077	10652743663	13994055992	11610220090	10012790398	9157286291	8543403889	8962939664	4865521011	4184243456	3926851751	3421673170	3657707937	3052816548	2858331634	2727718399	3145277956	2306847123	2504265004	1844739451	1420746526	1425929439	1044455654	8.41599e+08	7.10083e+08	7.96594e+08	5.9844e+08	6.03966e+08	5.85722e+08	6.15783e+08	5.61913e+08	4.43979e+08	5.18595e+08	4.23333e+08	5.16026e+08	4.95063e+08	3.12715e+08	3.50692e+08	3.67767e+08	2.36427e+08	2.06003e+08	1.86877e+08	1.46737e+08
78	3	0	Control	20958016557	24809066284	20932938794	14283447665	12676886153	12943969507	10927437773	11069653426	9611648062	8505194618	7779920378	4367169504	3941392884	4075655117	3522417046	3353656115	3171348437	2837887872	2993782433	2963098944	2172304390	3118641595	1658972129	1462447864	1600116546	1136182671	790895326	6.92866e+08	7.70209e+08	6.81954e+08	6.53573e+08	6.29835e+08	5.61868e+08	5.51133e+08	4.25598e+08	609727258	3.71143e+08	5.17331e+08	4.56885e+08	4.61783e+08	3.91174e+08	3.2393e+08	1.88842e+08	2.09412e+08	1.92734e+08	184550452
79	3	0	Control	25969678392	27167335082	19201571523	14242501464	14418601309	11893452114	12360756307	12607035760	10303934346	8013188734	7363130002	4376494591	4289291214	3917445330	3831920374	3073520824	2724101549	3337161015	2474957506	2631884086	2408489415	2960143766	1506362121	1623821215	1416017214	1103713593	7.21691e+08	6.71703e+08	7.06331e+08	6.41023e+08	6.87555e+08	6.47312e+08	6.22396e+08	5.27715e+08	4.44749e+08	5.21552e+08	4.33967e+08	458033521	4.44774e+08	4.59496e+08	3.70142e+08	2.80112e+08	1.82793e+08	2.08893e+08	2.17818e+08	2.03589e+08
80	3	0	Control	26868537470	25484527276	17821965799	12287514760	14353924370	10873974518	12677608602	12001016331	9035646166	7091221288	8284462775	5032971008	3769274867	4242693354	4168490079	2974837866	2816671947	3015461253	2191925996	2848903984	2027835574	2839936266	1303470551	1885821600	9.65437e+08	1016502302	7.16914e+08	7.70036e+08	6.65901e+08	7.2288e+08	8.3228e+08	7.28663e+08	6.13031e+08	5.25674e+08	4.00429e+08	475760155	5.20864e+08	3.81561e+08	4.6846e+08	4.95703e+08	4.23767e+08	2.90222e+08	2.14059e+08	2.13999e+08	1.84633e+08	1.95759e+08
81	3	0	Control	25906325660	24408006464	16777390120	13461145904	15994271155	12135701552	12947172713	11613813886	9254168383	7017502835	7581744757	5496211414	3634135880	4084686612	4420575971	3055127042	2935232347	3350002269	1948814738	2875634205	2494963828	2024706922	1708190405	1481548547	1271608221	1041863355	7.93547e+08	8.6726e+08	6.76614e+08	592757725	7.13311e+08	7.53438e+08	6.23419e+08	4.31697e+08	445564741	4.90942e+08	4.42921e+08	3.76453e+08	4.16864e+08	4.51661e+08	4.04792e+08	2.94069e+08	2.11031e+08	2.09876e+08	1.68779e+08	1.86357e+08
82	3	0	Control	26822708686	23990629157	18251879308	15503015050	13127049549	12377133060	12534359456	12011909622	10388429602	8235367870	7378804890	5404111681	3309660762	4242827858	4330118978	3050213858	3237098220	3429067269	2459813166	2325358009	2442254694	2060304046	1738971488	1419850500	1351172415	1022999321	748936880	8.22186e+08	6.54219e+08	6.11929e+08	7.1347e+08	7.19343e+08	5.36679e+08	430544052	4.17897e+08	4.22018e+08	4.06035e+08	3.99127e+08	445891344	5.23958e+08	3.23878e+08	2.86709e+08	2.47335e+08	2.47994e+08	1.79226e+08	2.09858e+08
83	3	0	Control	26402083092	18955324853	18520643819	15822382144	15192991859	13328518134	11724519603	11068424107	11094207865	7937234258	7801693678	6350937457	3419108342	4693432935	3895037326	3585078227	2996464167	3391024466	2753130488	2693751252	2512212919	2204451064	1968775238	1538763818	1109076020	1018830662	6.66368e+08	7.67197e+08	7.76266e+08	6.84257e+08	7.22151e+08	6.594e+08	6.17078e+08	4.49835e+08	4.52115e+08	4.916e+08	4.06995e+08	4.04618e+08	4.21178e+08	4.36993e+08	3.70479e+08	3.07281e+08	2.24563e+08	1.99763e+08	1.44501e+08	176787570
84	3	0	Control	26998908342	23763791630	20133435462	19496735382	15960771965	15118194866	11338247063	10456316371	9882265849	8776183023	8558378955	5707504849	5084724780	4974030371	3919986362	2546602893	3178688252	2819954547	2771679667	2480645841	2070275277	2380849383	2007363439	1519169379	1225975742	1000240700	6.68484e+08	7.59763e+08	7.402e+08	8.04362e+08	5.89087e+08	6.12717e+08	5.23265e+08	4.73005e+08	5.62585e+08	4.38567e+08	4.37913e+08	416968245	3.99834e+08	4.01058e+08	3.73016e+08	2.88105e+08	1.82961e+08	1.80523e+08	1.64397e+08	1.68355e+08
85	3	0	Control	28608827823	27835612769	15878930701	14844880218	15353361179	14334027538	10860846901	9049198720	10677742304	8176432766	8179166628	5543692169	4300690475	4726230717	3830321762	2778217488	2952709006	3240316329	2279335939	2968600147	2233076408	2237570142	1868876659	1777050835	1039589071	8.75569e+08	7.02766e+08	8.57704e+08	6.38345e+08	7.95446e+08	6.39608e+08	4.73004e+08	5.13482e+08	4.65825e+08	6.40785e+08	4.98553e+08	4.07771e+08	3.65655e+08	4.2599e+08	4.08264e+08	3.12501e+08	2.56129e+08	1.94727e+08	1.55025e+08	1.41623e+08	1.62367e+08
86	3	0	Control	26265116901	19697881846	18834197618	13915171213	11828565294	13163977188	11228199421	9142689942	9130315166	8251960297	8387723980	5296631022	4461123602	4823708309	3826963425	2745063238	3069639535	3010405343	2718172709	3198400889	2546004095	2296700307	1750138736	1672378057	1095322933	9.35143e+08	6.69917e+08	7.6008e+08	6.84023e+08	7.2513e+08	6.77916e+08	4.93954e+08	4.96035e+08	5.53344e+08	6.86939e+08	4.19982e+08	482321777	4.24188e+08	4.52563e+08	4.33593e+08	3.43299e+08	2.67273e+08	236515677	1.87737e+08	1.63148e+08	1.9129e+08
87	3	0	Control	24703598999	18467876144	17930573076	16685129645	12814383262	12493594274	9929733079	9946574493	8684526554	9770114429	7560312575	5366218839	4181575523	5045580128	3480424144	3011936777	2897691200	3192200376	2878821985	2792687635	2270512415	2131585918	1710674578	1466637219	1202095069	9.58294e+08	7.28901e+08	7.83626e+08	7.24346e+08	8.46748e+08	579823338	5.63126e+08	4.95095e+08	5.13263e+08	6.20615e+08	3.96958e+08	4.82915e+08	5.52579e+08	422847705	4.21682e+08	3.24708e+08	2.94376e+08	2.42296e+08	2.01574e+08	1.93161e+08	1.82073e+08
88	3	0	Control	29186452781	22122687006	15613325094	16377159688	16132818509	11719933317	8680637696	9689977936	7240901520	8825760989	7725556175	4950628815	4521246359	5000616828	3941790260	2751171187	2905183230	3176538603	2738720780	2697108970	2088963174	2182666990	1193197508	1520571480	1079808064	1003878872	6.92521e+08	6.54306e+08	7.90068e+08	7.12582e+08	5.46656e+08	4.7385e+08	5.34613e+08	4.64057e+08	4.8657e+08	4.04863e+08	4.33746e+08	5.62995e+08	4.30621e+08	4.50322e+08	3.75819e+08	2.89672e+08	2.27868e+08	2.17999e+08	150502256	217523343
89	3	0	Control	29137409650	22964156940	16807046906	14885436556	15776053214	11248617549	11390430858	13206754669	8225469857	8245737362	7370808375	4499828676	3810533566	5069575400	4036805737	3675231027	3466918897	2983599305	2548750831	2607163509	2413946755	2333548212	1347161147	1700506767	9.17061e+08	1060028013	7.22556e+08	7.00261e+08	7.38361e+08	6.2487e+08	5.53048e+08	5.43892e+08	4.85075e+08	5.06915e+08	4.422e+08	412094631	4.44409e+08	4.88282e+08	4.29885e+08	4.46431e+08	527302583	2.93739e+08	2.01856e+08	1.97729e+08	1.42929e+08	1.92661e+08
90	3	0	Control	26217612834	25169001039	18981651804	14104095368	15077090651	14180422560	12849030675	11170265999	8829663642	8668497632	7143196932	4561807850	3678218393	4777719236	4238306151	3178242498	3412478207	3283713198	2653859268	2549146428	2270708950	2094800633	1410045550	1730291808	1045385391	1143235583	7.67823e+08	8.6693e+08	6.48115e+08	6.3667e+08	6.49471e+08	5.17417e+08	5.29938e+08	5.13903e+08	4.46366e+08	3.59234e+08	4.13777e+08	4.74713e+08	4.28608e+08	4.00377e+08	4.87906e+08	3.32139e+08	2.18414e+08	1.96021e+08	1.6452e+08	1.60751e+08
91	3	0	Control	26492774187	26244041439	17415044874	16394181040	13700331106	11346712248	11572404797	10600236201	11066497419	8241360634	6729656338	5197315851	4411365860	4036197024	4487840931	2642407732	3447680558	3111436164	2401844085	2935687605	2296083268	2077268883	1193454822	1542995899	1275373242	1299160433	8.15523e+08	9.41137e+08	7.64023e+08	7.03607e+08	646039444	5.55313e+08	6.5906e+08	5.29469e+08	5.40214e+08	3.40525e+08	4.69099e+08	4.47425e+08	3.84156e+08	424937789	4.29517e+08	2.80036e+08	2.26885e+08	1.92281e+08	1.70608e+08	1.47257e+08
92	3	0	Control	27323660627	20571442547	15567505804	16786216127	13986729402	12390060579	12916560898	11637611558	11201430846	7321973499	7721059687	5100759131	4425787610	3402074155	4625745807	3058800945	3442077307	2808972644	2613663831	2397333008	2681385185	2166886075	1400216536	1616040107	9.50346e+08	1220420032	7.99701e+08	8.41923e+08	6.78445e+08	6.73803e+08	6.73974e+08	588197873	598874216	4.6698e+08	4.28964e+08	3.89348e+08	4.69735e+08	3.95765e+08	4.06081e+08	3.50852e+08	5.01267e+08	2.80439e+08	2.65302e+08	1.7792e+08	1.93581e+08	1.70141e+08
93	3	0	Control	22917633491	20195551025	17171264357	19431875298	15344461779	11717511076	14172387606	11348242933	10108819443	9319860702	7111547279	5099849179	4488188711	3697273327	4112810342	3755932236	3669394182	2985914495	2916920418	2207598668	2606636703	2319364042	1864265433	1589027881	8.57043e+08	1121954190	9.45749e+08	817013067	656212385	6.16255e+08	6.87265e+08	655342388	5.69694e+08	5.34763e+08	4.50381e+08	4.25281e+08	4.65453e+08	4.01566e+08	4.46749e+08	4.36068e+08	4.83993e+08	2.54581e+08	2.71417e+08	2.03217e+08	1.95273e+08	1.85681e+08
94	3	0	Control	23280553719	20845419991	17624697176	18016388893	15518934718	12447185890	12195779184	10849838941	9600273377	8494151447	7381006562	4673135468	4185679693	3924220867	3869330259	3987203319	3606880619	3133624635	3481416977	2574787792	2429856809	1963703537	1629174552	1675035086	9.08706e+08	1077546554	9.60219e+08	6.03268e+08	6.57325e+08	7.19728e+08	8.02904e+08	630220971	5.45787e+08	5.00289e+08	4.74642e+08	4.74165e+08	4.62532e+08	4.63105e+08	5.21378e+08	4.71891e+08	4.50436e+08	2.81551e+08	2.17557e+08	2.15811e+08	1.97205e+08	1.89232e+08
95	3	0	Control	23965357439	22203828969	15987370660	18641534647	14622490715	12188638535	10895006481	10835446571	9102473723	9191435377	8186533474	4782203068	4393012966	4073158756	4735520855	3665242784	2998518872	3542035868	2940514864	2610814031	2279771763	2125140784	1675809183	1693735954	1049717888	1230564762	8.47003e+08	6.89852e+08	6.97496e+08	6.1553e+08	8.01234e+08	6.89571e+08	5.88598e+08	5.79589e+08	4.76065e+08	4.29922e+08	456592366	4.4657e+08	447504000	4.38973e+08	4.37807e+08	294418262	1.77819e+08	1.67789e+08	1.77655e+08	1.75287e+08
96	3	0	Control	19655915435	23507962970	15654018232	14828231056	13123635846	12364597748	13441988994	9142801273	10407830414	9049284314	9371006979	5017251438	4078881615	3522715418	4974233912	3553236294	3129133371	3086498689	2797190647	2575768407	2412357374	2290745903	1591391119	1602063738	1149858577	1067907775	7.81584e+08	7.34642e+08	7.3761e+08	5.28289e+08	7.21748e+08	6.43749e+08	6.34972e+08	4.65908e+08	4.67992e+08	4.47441e+08	4.90895e+08	4.48929e+08	4.36256e+08	3.56394e+08	4.07972e+08	3.18128e+08	201717102	178913718	1.6331e+08	1.57983e+08
97	3	0	Control	21742503911	26684343232	17002042769	15360812449	14744870567	11944890085	12719750494	9904101281	9728174479	9307880517	7115159537	5408711379	4763857288	4153496722	5460636465	3552905659	3338665372	2814930242	2861658629	2133911550	2195901283	2174851499	1473611923	1896317921	1020489322	1208096042	7.51613e+08	8.82964e+08	835526475	5.7757e+08	7.35013e+08	5.54684e+08	6.3124e+08	3.79603e+08	5.01914e+08	4.55532e+08	3.90269e+08	4.57118e+08	474042995	4.13277e+08	4.5068e+08	3.04032e+08	2.19679e+08	1.88458e+08	1.77769e+08	1.47261e+08
98	3	0	Control	22825655478	26121452276	15095341984	15129937650	15821434845	11040228855	13006774649	10075856084	10157598319	12157599591	6517332836	5073543724	5065364298	4089263634	4360739797	3276242501	3551139788	2586499077	2608886617	2307292369	2460898831	2399185806	1704755297	1689829105	1254884063	1035214197	6.42453e+08	7.59835e+08	7.76856e+08	6.94214e+08	664035785	5.9831e+08	5.46765e+08	3.88119e+08	5.29865e+08	4.1726e+08	3.20869e+08	418965076	4.42384e+08	3.85798e+08	3.43867e+08	2.84301e+08	2.13709e+08	1.79931e+08	171884660	1.82842e+08
99	3	0	Control	25338284070	25415041479	15463488641	16797957969	14995675897	12841938170	10113336420	9230096063	10840412624	10250715216	6453312398	5749371733	4163031517	4011592452	4145886793	2978851084	2849318369	2866586402	2713514149	2586572225	2612938610	2215333482	1774923334	1520148588	1152873220	1266939094	5.84692e+08	7.87536e+08	757997958	7.70088e+08	6.62908e+08	5.79035e+08	4.78153e+08	430396305	5.80743e+08	4.12006e+08	3.76976e+08	4.33631e+08	4.62883e+08	4.07883e+08	3.8722e+08	2.77869e+08	217038372	1.73721e+08	1.6661e+08	159847660
100	3	0	Control	26921097266	23134665727	16486390664	14546074619	14111681493	11913084601	11871017830	8570188105	10731193762	11978310623	8108104768	5779085515	3637881971	4150092609	4080079697	3231449885	2866967645	3001946006	2798981383	2478386323	2374692400	2171280246	1687654833	1338653781	1191559618	1258423469	6.80408e+08	8.18341e+08	7.99142e+08	7.90409e+08	6.38585e+08	5.61569e+08	4.54157e+08	4.11594e+08	5.06066e+08	5.06846e+08	423255657	4.66056e+08	4.54323e+08	445917546	3.72726e+08	282674981	1.90568e+08	1.6136e+08	2.04387e+08	1.62947e+08
1	4	0	Control	26231382016	25141561034	17569953317	15372034690	14300401471	12364541848	11832349525	10331661760	9247749094	8753316508	8146707949	5190988205	4217916348	4139276179	3927367864	3271869623	3135625896	3052719858	2712971174	2551284071	2429864630	2196613078	1602246027	1539027161	1142231637	1087983290	7.86649e+08	7.60359e+08	7.30539e+08	726275559	6.916e+08	6.12821e+08	5.54135e+08	5.25039e+08	4.62427e+08	4.4691e+08	4.31548e+08	4.243e+08	4.2188e+08	4.07917e+08	3.91716e+08	2.94788e+08	2.06436e+08	2.01231e+08	1.75036e+08	1.72807e+08
2	4	0	Control	26231382016	25141561034	17569953317	15372034690	14300401471	12364541848	11832349525	10331661760	9247749094	8753316508	8146707949	5190988205	4217916348	4139276179	3927367864	3271869623	3135625896	3052719858	2712971174	2551284071	2429864630	2196613078	1602246027	1539027161	1142231637	1087983290	7.86649e+08	7.60359e+08	7.30539e+08	726275559	6.916e+08	6.12821e+08	5.54135e+08	5.25039e+08	4.62427e+08	4.4691e+08	4.31548e+08	4.243e+08	4.2188e+08	4.07917e+08	3.91716e+08	2.94788e+08	2.06436e+08	2.01231e+08	1.75036e+08	1.72807e+08
3	4	0	Control	27637399524	26551778287	18291835224	17939871105	15679211647	10990960354	9847945293	12646619400	8875233208	8641388691	10599357621	5839905570	3996634880	4774407944	3995374921	3123038939	3085484727	3199383806	3044056643	2965253260	2681543676	2155831305	1890994666	1387096479	1232094697	9.97378e+08	8.14435e+08	7.81446e+08	7.38253e+08	7.56457e+08	9.13337e+08	5.77626e+08	5.88134e+08	6.91205e+08	5.13409e+08	5.0138e+08	4.40598e+08	4.27428e+08	3.87227e+08	3.92731e+08	3.20941e+08	3.09293e+08	1.60186e+08	2.24911e+08	206009635	177191651
4	4	0	Control	26292475755	29961586613	14373870948	14848616803	14379608798	12013236222	10883628221	11562308551	10558801996	10295597607	9649240633	5168285288	4270597112	4176568611	4258627167	2756159661	3166400081	2625641526	3195306732	2789898375	2659282132	2454921685	1711094826	1514164629	1096310267	1194699168	7.6083e+08	7.36592e+08	7.99395e+08	6.92966e+08	768773495	6.69383e+08	4.27152e+08	6.51774e+08	5.03587e+08	5.07533e+08	3.93164e+08	3.85631e+08	4.70646e+08	3.7881e+08	3.30456e+08	2.99654e+08	2.23928e+08	2.16792e+08	1.99944e+08	169158561
5	4	0	Control	24580756736	29878010458	17273889984	15878973113	14646906053	10693206494	12413131828	9586838286	8783514261	10317372284	8090838582	5311254534	5070852529	3880078642	4883240062	3325727252	3053745718	2831084304	2582163691	2868975504	2420519188	2446465322	1773400927	1459666369	1058966830	1427311969	7.30385e+08	7.53316e+08	8.19598e+08	567741715	7.94052e+08	8.04725e+08	4.95093e+08	5.86161e+08	5.0959e+08	4.30961e+08	3.6205e+08	3.86274e+08	5.31707e+08	4.37912e+08	3.09251e+08	2.65835e+08	2.47769e+08	2.15049e+08	191075683	1.43344e+08
6	4	0	Control	23301518403	20533786885	20195069150	15002435382	13446499935	12931918041	13407668167	8741103552	9553043520	10184204213	7855797620	4978882410	4550187185	3987408088	4702434563	3690169726	3213396029	3213485395	2536677427	2281876808	2577504203	2159985797	1739767850	1355066726	1079235964	1258896987	9.43229e+08	7.20295e+08	7.41173e+08	5.96569e+08	814187037	7.04297e+08	5.6061e+08	561377880	5.45745e+08	4.32715e+08	3.22538e+08	316038705	3.85045e+08	3.77404e+08	3.47901e+08	2.31469e+08	2.20799e+08	1.96036e+08	2.06972e+08	142334974
7	4	0	Control	26583297247	21137105522	18958291139	15827971628	13031504980	13740666187	11310158432	11063223617	9314704971	8663030345	6403647746	4407276722	4030129396	3788829851	3536878533	3633078911	3137963607	2971692738	2424582314	2222398800	2347275120	2137086349	2073903864	1366993926	1005290221	1140355678	8.16227e+08	7.3685e+08	8.06573e+08	583022263	8.63747e+08	6.1369e+08	5.57456e+08	522843295	5.86049e+08	410124010	3.93402e+08	359327814	3.25662e+08	4.28694e+08	3.68159e+08	3.3919e+08	2.19446e+08	1.89868e+08	203665932	1.48205e+08
8	4	0	Control	25916269182	22595773949	16571543846	16523466721	12844433274	10984872064	13035944416	11205976400	7667935160	9787496896	7459454993	5033122312	4061729949	3312436476	4137119822	3124011943	3448484612	2886440622	3052531765	2465661366	2141522675	2076589944	1731641287	1414120510	9.31016e+08	1258687606	8.01372e+08	7.89183e+08	8.08283e+08	6.43974e+08	8.26332e+08	6.43312e+08	5.05594e+08	5.18923e+08	5.03631e+08	4.41946e+08	3.87499e+08	4.21584e+08	4.34395e+08	3.44802e+08	4.0284e+08	3.27872e+08	2.16156e+08	1.96656e+08	1.88346e+08	152746047
9	4	0	Control	25471913870	20877108811	14744625671	16659310246	12604960779	11394473341	13353767764	11805550922	9368978597	9516977080	7896884668	5196471571	3714477402	3230026600	4013430247	3196559688	3051753862	3340183169	2505295086	2791996470	2180615577	2111229456	1389639903	1672116723	1207008538	1110155780	7.12812e+08	7.26688e+08	8.92301e+08	6.26559e+08	8.86737e+08	5.8043e+08	4.97158e+08	4.90367e+08	4.22103e+08	4.91748e+08	4.25717e+08	4.1945e+08	4.42226e+08	3.66008e+08	4.12124e+08	2.7602e+08	1.88062e+08	2.14666e+08	2.00706e+08	1.46694e+08
10	4	0	Control	25855926963	29650734826	16190237385	16002161927	12047850437	11314060802	11656472379	10321153741	9637109452	10205958223	8232894409	5529339057	4164126154	3078650427	4346014914	2976831713	3217453065	3115931476	2211380716	2637788959	2079805337	1841630482	1802764914	1527652331	1195828928	1087107970	7.37106e+08	6.4742e+08	9.61279e+08	684993333	7.54043e+08	7.42165e+08	455395503	4.97014e+08	458279686	5.75173e+08	4.86079e+08	4.63031e+08	4.25221e+08	3.7099e+08	341436777	3.19344e+08	1.99257e+08	2.05376e+08	1.88139e+08	1.45543e+08
11	4	0	Control	27632234710	27482090383	19651921511	15270440932	11820051997	13193574062	9354364890	11556427827	9243059891	9455716866	9400448821	4730890953	4467828771	3455973564	4016691514	2635050100	4098988286	2933282338	3074120901	2620391080	2430427255	2076290342	1570124250	1657155864	1258017837	1117455916	8.82735e+08	7.18942e+08	8.21634e+08	689594644	8.11068e+08	5.80492e+08	5.22706e+08	5.29076e+08	4.79405e+08	4.86322e+08	4.34124e+08	4.37869e+08	4.40288e+08	3.44537e+08	4.32844e+08	2.81547e+08	1.8449e+08	1.97489e+08	1.7838e+08	1.48086e+08
12	4	0	Control	28002168557	23590264275	17927284769	16284833185	11042891226	15115232665	11370430427	10584787610	8719245615	8570914099	8061379159	4501088493	4812472781	3894372955	3932200176	3291623121	4422891297	3540518768	2700855691	2206829146	2916759418	1966258796	1524706440	1607351094	1088045482	1160470392	7.3251e+08	7.36361e+08	7.86671e+08	7.22495e+08	6.99003e+08	5.44505e+08	6.30196e+08	4.7481e+08	533716147	6.00381e+08	3.89088e+08	3.5873e+08	4.16293e+08	389488459	4.04457e+08	2.71998e+08	2.16269e+08	2.31843e+08	1.97888e+08	1.59291e+08
13	4	0	Control	22281050741	25964826632	17998672211	19475867841	13320960919	14377011469	10166519498	13110525403	8303798617	7442126425	7669597202	4327911411	3970771524	4473871688	3720916100	3293090477	3679801364	3237536719	2618189131	2444044303	2772153881	2075361371	1495625864	1436970345	1087833293	1068203864	722678568	7.07371e+08	7.04904e+08	674588680	7.2066e+08	5.38902e+08	5.60699e+08	5.0835e+08	5.0636e+08	4.80284e+08	3.99885e+08	3.32846e+08	3.56751e+08	3.75197e+08	3.43182e+08	289014933	2.03567e+08	264742636	1.82825e+08	1.74217e+08
14	4	0	Control	22761323801	22822001741	16795301589	18561938077	14307467035	14965723887	12920639025	13666754284	7272951667	6262742344	7726767173	5040230825	4040047759	5143657728	3729840949	3817809070	3554079342	3379420983	3415985224	2646368082	2442147642	2022567791	1220348573	1283674208	1157462466	1147377700	7.49814e+08	633871572	7.51835e+08	8.6866e+08	6.97227e+08	5.82849e+08	5.87921e+08	5.057e+08	452657226	3.86772e+08	3.61944e+08	3.37938e+08	375083692	4.37409e+08	3.6757e+08	2.47378e+08	2.31097e+08	2.59302e+08	1.79506e+08	1.76968e+08
15	4	0	Control	27023085956	25757737572	16383189436	15330240863	14857863759	12853872280	13763456687	15319481249	7130560630	6390200818	6803779640	4954641417	4119824842	4242483122	3540791419	3866226338	3177304112	2526897785	3193578848	2130824000	2471019020	1969081006	1393812904	1231349293	1038928786	1016003136	7.17107e+08	6.98823e+08	6.67165e+08	8.14718e+08	7.33604e+08	5.55261e+08	5.80846e+08	6.18423e+08	4.15729e+08	4.31531e+08	3.59242e+08	3.37671e+08	4.61578e+08	4.34628e+08	4.67012e+08	2.63393e+08	2.026e+08	204603943	1.36504e+08	1.90695e+08
16	4	0	Control	27841574919	27340770981	16342123573	18356487781	18106336320	12102839228	16968005492	12267768653	7411759042	7819830971	7150562012	4618573707	3908812566	4194812892	3824094347	3587758041	2581292725	2381990324	3200593299	1790108242	2578251834	1789102748	1214846473	1609905313	1069054789	1226216248	8.53876e+08	7.60312e+08	6.47998e+08	7.47614e+08	7.73822e+08	5.01518e+08	6.37731e+08	5.33916e+08	4.35978e+08	5.23448e+08	3.79534e+08	3.84126e+08	4.89726e+08	4.97386e+08	3.96969e+08	3.11797e+08	1.88462e+08	1.7561e+08	1.6459e+08	1.88611e+08
17	4	0	Control	24818105296	24265808147	16251162868	16405979754	17047724487	14148452775	14725622821	11098829790	7709230548	8071263672	8333639757	5120189753	3645164122	3498802860	4368217863	3883099653	2735735022	2678618800	3056640238	2116475490	2577574395	2252783485	1689306419	1381688670	1173865228	1395374553	7.73195e+08	7.37535e+08	7.48419e+08	7.21546e+08	7.8228e+08	5.50357e+08	6.77815e+08	5.00766e+08	4.11577e+08	4.56908e+08	3.17106e+08	495747274	4.29087e+08	4.79007e+08	4.08411e+08	3.27023e+08	2.04529e+08	1.75027e+08	1.48259e+08	1.51697e+08
18	4	0	Control	26246681642	19195574387	13718809528	13928780625	16078207573	13947629267	13264403306	9683119878	7988351793	9019594229	8875609739	4794727753	3447489308	3734477442	3819366456	2967056657	2962275492	3317286352	2884433088	2250477551	2233358164	2035900313	1961615371	1411643215	1267169738	1300628558	8.34088e+08	7.27818e+08	7.62428e+08	8.63505e+08	8.42027e+08	5.7055e+08	5.65311e+08	5.59639e+08	4.60183e+08	353825357	3.77262e+08	4.50703e+08	4.3617e+08	4.75769e+08	418096621	2.62589e+08	2.20809e+08	1.57251e+08	1.48147e+08	1.62192e+08
19	4	0	Control	29748334321	19867393939	16078328125	15607671057	14061774525	14805349255	14036878053	8580195041	7886703477	7334965302	8815328933	5780996989	4178715323	4138965736	3866605661	2623446860	3108840386	3247899627	2726169933	2293880080	2156432887	1704202037	1981266255	1523739582	1081387912	1175512003	7.37589e+08	7.19688e+08	7.44235e+08	7.68497e+08	8.62298e+08	6.25742e+08	5.37851e+08	5.94888e+08	4.69375e+08	4.83071e+08	4.79924e+08	4.17331e+08	4.04036e+08	4.11248e+08	4.70973e+08	250907549	213009974	1.67085e+08	1.60225e+08	1.65602e+08
20	4	0	Control	30076025895	20412713302	15599286905	17411919060	12325321942	14057317544	13287273616	7978279562	8522560083	7162417920	7406277492	5351852279	3860468483	4266501894	3900922511	2858464592	2913953368	3532209181	3119610526	2511984195	2612699519	1838778019	1933624397	1673104246	9.89977e+08	1168033436	6.95069e+08	7.47366e+08	8.53532e+08	7.44616e+08	1001717638	5.27897e+08	5.76542e+08	7.04496e+08	4.05844e+08	4.63156e+08	4.7612e+08	4.87463e+08	4.05844e+08	3.53829e+08	4.58338e+08	3.44531e+08	2.20483e+08	1.83746e+08	1.74486e+08	1.81613e+08
21	4	0	Control	31604396884	21008655276	16157544259	17476300344	15072106623	13389457197	12058163245	9114588779	8661910646	8313989265	8264090076	5645465990	4038153690	4352189336	2985776966	3035614413	3083243199	3435793924	3018140377	2477911483	2996796452	1753713477	2042430422	1291166535	9.53795e+08	1233355125	6.48946e+08	7.51566e+08	7.98133e+08	8.20006e+08	6.17253e+08	4.49284e+08	5.71092e+08	5.46697e+08	4.27833e+08	4.24562e+08	509843606	4.65793e+08	4.2762e+08	4.3391e+08	3.42773e+08	350739772	2.17978e+08	1.86422e+08	1.63649e+08	1.61804e+08
22	4	0	Control	33275148143	22930885863	17212816013	18911234887	14692320026	15263983480	11049359545	9230271273	9660870323	8344023448	7638657784	5458589657	4508962502	3897986226	3398787120	3268656238	2788269166	3784902912	2536436031	2560077293	2405697289	1804000024	1843492068	1260189182	9.27331e+08	9.64715e+08	6.96259e+08	7.80098e+08	6.37405e+08	7.63058e+08	6.88957e+08	5.63708e+08	5.7084e+08	4.86288e+08	4.49831e+08	455716558	479315330	3.95322e+08	3.83438e+08	3.98074e+08	2.71259e+08	331596865	2.3563e+08	1.92932e+08	1.54206e+08	1.71051e+08
23	4	0	Control	29237613847	28327333302	20376483752	16148612989	15598425994	15205462293	10534030806	10315101320	9777275265	8812217302	6659790055	4572509774	5032189369	3919281081	3737383136	3677397481	3641881611	3597867720	2161433462	2755539314	2558261026	2043148464	1861374552	1706798562	1162041425	9.72363e+08	8.06295e+08	7.86984e+08	6.59658e+08	7.50179e+08	7.55724e+08	6.31093e+08	4.59577e+08	4.77541e+08	4.35549e+08	4.44631e+08	4.52198e+08	4.07191e+08	3.8386e+08	400692287	3.22028e+08	362005564	1.97565e+08	1.95972e+08	1.36045e+08	1.72919e+08
24	4	0	Control	31595704782	29236513569	17138657050	15806000755	17426422307	13608556241	9459549812	10187330125	9490127631	10403582560	7351734911	4408834928	4538727269	3930763949	3831383371	3664062494	3320320088	2926650485	2887281967	2616331584	2316395144	2218080393	1761851647	1661926895	1009398642	1076868365	6.65951e+08	8.35546e+08	6.60477e+08	8.5724e+08	7.8841e+08	6.07909e+08	5.27822e+08	6.29393e+08	4.77525e+08	357089648	4.34965e+08	4.1849e+08	4.44572e+08	4.28415e+08	3.85761e+08	3.22001e+08	1.98896e+08	1.65998e+08	1.40041e+08	1.86605e+08
25	4	0	Control	28968153610	24923590802	17001938190	15711417774	15344182706	13453156593	13292442062	11078880689	9894300114	11104447127	6379655702	4933895219	4357488773	3355199586	3971166128	3120701484	2985734811	2567695780	3116630394	2650174561	2532271333	2015490162	1836202547	1710771923	9.30216e+08	1199704748	7.0154e+08	7.97937e+08	6.88113e+08	8.08454e+08	7.93637e+08	6.32543e+08	5.83986e+08	4.81103e+08	4.3188e+08	3.9723e+08	4.47013e+08	4.20362e+08	4.62869e+08	4.4209e+08	3.21508e+08	3.02777e+08	1.99377e+08	1.80133e+08	1.68593e+08	2.01884e+08
26	4	0	Control	36184650300	25362881133	17084198545	17137053152	14961633290	11934651941	11721260041	12336997519	9758927443	10428999653	6000543028	5794485732	4943608204	3315752986	3903701528	3327261568	3227348573	3629499668	3254355503	2304863994	2543676315	2095105895	1703516311	1594996772	8.95902e+08	1230821418	8.36493e+08	7.88722e+08	6.87323e+08	7.03282e+08	7.29101e+08	5.55819e+08	6.0326e+08	4.53181e+08	4.13706e+08	4.26677e+08	3.613e+08	3.59572e+08	4.92717e+08	3.86667e+08	3.9585e+08	2.89004e+08	2.35252e+08	2.2275e+08	2.02923e+08	1.80505e+08
27	4	0	Control	35163532910	23975892320	18124017626	14653353520	13936250562	12143586190	10507285320	10839543208	8833440201	9926508283	8137446790	5425208939	4389753588	3589508174	4234238624	3283673254	3655742872	3538390584	2956232868	2675913912	2520664757	2222360909	1609959689	1853723703	9.01462e+08	1104630870	8.93629e+08	8.35965e+08	7.07587e+08	6.66184e+08	6.44246e+08	688251382	5.14279e+08	5.1801e+08	358430794	435680145	4.72617e+08	3.42193e+08	460345218	3.38029e+08	3.28171e+08	2.88691e+08	2.61783e+08	2.44046e+08	206307178	164820536
28	4	0	Control	28675974610	26110992850	18782552407	14121317400	13150236653	13913414136	11475606595	10745676386	9689027117	10915789363	9521189882	6604309135	3992207561	3677763486	4211975568	3704032562	3310902913	2958100747	3372205267	2156005179	2439262357	1734010543	1643340918	1667952716	1104836966	1103830927	7.7513e+08	695719227	7.94829e+08	6.49889e+08	7.23993e+08	6.54333e+08	5.66661e+08	6.10213e+08	4.04108e+08	4.63369e+08	5.17156e+08	3.81971e+08	4.54289e+08	3.10225e+08	423757113	2.78721e+08	2.42352e+08	2.39986e+08	1.76142e+08	2.00753e+08
29	4	0	Control	28201494188	20983664769	20630409495	15189331147	16409017083	16595887783	11475120043	10541820111	9169511051	11102816863	9130302769	5740218298	4664362872	4292219625	4359847186	3409149645	3107512600	2755088959	3009923691	2111891393	2384748065	2084198001	1482981094	1473573381	1186038275	1190084021	7.04446e+08	7.82775e+08	817153314	5.51239e+08	5.89267e+08	6.20159e+08	532592168	6.30056e+08	4.30111e+08	4.83762e+08	5.16381e+08	4.03978e+08	4.29217e+08	4.20143e+08	4.0456e+08	2.77798e+08	2.45431e+08	2.23359e+08	2.0672e+08	1.9585e+08
30	4	0	Control	29317329518	24938338826	20793577958	14118429760	15228910932	17639201108	12531627526	9600065686	8912507648	12726642448	8132371272	5586228039	4312526233	4671746009	4436495017	3276864780	3395149626	3070816770	2322126016	2685076223	2761684215	1854186861	1599049976	1381539254	1419709313	9.80005e+08	7.43731e+08	8.77654e+08	7.54419e+08	6.56682e+08	6.84721e+08	6.44163e+08	4.96166e+08	4.63889e+08	4.04279e+08	4.52498e+08	5.04351e+08	3.89504e+08	3.68476e+08	4.21845e+08	4.15488e+08	2.90743e+08	2.20482e+08	2.02613e+08	1.79336e+08	1.91024e+08
31	4	0	Control	28146421594	30825271918	20680316129	13690463356	14331395304	14100430984	12297585492	8899533777	9429203599	8973183406	8566079719	5959846157	4702408303	4220234482	3788620914	3318828939	2898869611	2755925252	2538760106	2428109700	3111088276	2090216835	1730193494	1472776088	1479360907	1069020658	7.00192e+08	9.04872e+08	821116330	5.86534e+08	6.0957e+08	6.95944e+08	499669944	438257760	441258353	3.82805e+08	5.28193e+08	3.93755e+08	4.27919e+08	4.19105e+08	3.9009e+08	2.62659e+08	2.30335e+08	1.9668e+08	1.73103e+08	2.07356e+08
32	4	0	Control	27740528543	27827792326	17940941984	14455391599	14430815509	13401006611	12921472266	9191496783	8644796608	8731749075	8936782687	4929175615	4237790752	4055739386	3838537056	3348551348	2930881274	3004752982	2836804367	2358997928	2539857598	1940458253	1624883888	1438336219	1092420556	1019028903	628393813	9.45221e+08	6.99324e+08	6.89903e+08	5.69351e+08	5.98321e+08	5.30559e+08	5.24099e+08	4.53851e+08	4.56218e+08	4.61577e+08	3.58155e+08	4.23926e+08	4.35167e+08	4.33475e+08	2.90619e+08	215126850	1.72024e+08	1.81049e+08	182407999
33	4	0	Control	28557048080	28956984772	16927824772	14713885907	15790723785	13717276081	12517589640	9601620470	8402130721	8620184259	7919388570	5366099969	3619053339	4037405688	3821424070	3151825062	2875874796	3060234692	2963863911	2721267819	1960658083	1741185753	1623280947	1595257112	1145486182	8.79671e+08	7.91269e+08	8.04996e+08	5.85466e+08	764034771	6.7024e+08	6.38355e+08	4.8588e+08	5.22277e+08	5.0594e+08	4.32529e+08	423133161	3.10625e+08	4.59505e+08	4.16289e+08	3.88194e+08	2.71949e+08	1.86559e+08	1.66551e+08	1.72826e+08	2.07399e+08
34	4	0	Control	26442172364	24042396523	16684901397	12432756009	12747457468	13786560862	12388466958	8696615152	8714596686	9596061319	8683345775	5573955509	4661662032	4665110272	4378912711	3082237708	2691828872	2991325412	2870546991	2463336973	2248119367	1662819344	1556379367	1466592219	1079877143	9.17003e+08	8.5746e+08	8.49866e+08	6.08254e+08	9.49082e+08	6.5981e+08	6.85571e+08	4.72028e+08	5.2129e+08	4.27847e+08	4.33434e+08	4.44788e+08	3.22433e+08	5.42432e+08	4.32089e+08	3.703e+08	3.28058e+08	1.74175e+08	1.94471e+08	1.87589e+08	200444529
35	4	0	Control	24525405291	26030439897	15774485670	14571343695	12835270388	11517233394	12375334959	10569152083	10521275828	11030380266	8522602289	6020752076	4366953042	4856595119	4283092133	3172967295	2895722436	2699514758	2497695418	2715876988	2415633637	2085479683	1665081801	1461690278	1128724538	9.68992e+08	7.57349e+08	7.12242e+08	6.07134e+08	9.05777e+08	6.50895e+08	7.15261e+08	4.62229e+08	4.73856e+08	5.08217e+08	4.48697e+08	3.75383e+08	3.76354e+08	4.48605e+08	4.32378e+08	3.75852e+08	359793884	1.90357e+08	2.20234e+08	2.03607e+08	2.0561e+08
36	4	0	Control	27357456619	24348197031	15980938382	15829154343	13927198703	12414419015	12099966674	10509276101	9986097508	9239003115	7608256740	6462549243	4055950236	4928921977	4319569062	4050300311	2720283238	2773409336	2625090364	2683488785	2367301261	2592770194	1631152310	1559790396	1241376128	9.76307e+08	6.60414e+08	7.71886e+08	5.79136e+08	7.76947e+08	611123199	7.29932e+08	5.29175e+08	4.7613e+08	4.60437e+08	4.97574e+08	3.81825e+08	4.14983e+08	3.86066e+08	472818497	3.89727e+08	2.97563e+08	2.38522e+08	1.88827e+08	1.46758e+08	2.06964e+08
37	4	0	Control	29821279569	26700675928	15423904225	16400651885	13169804885	13074502569	11768410283	11796828670	9040559157	9212052121	8619748291	5287469703	3929484035	4478082741	4181972375	3855372568	2646076236	3018627330	2303688343	2683881983	2219872115	2229136953	1623352653	1478022056	1145463887	1152521667	7.59315e+08	7.40372e+08	6.81105e+08	617144868	5.52729e+08	6.72842e+08	5.24972e+08	5.76086e+08	4.33702e+08	4.7916e+08	4.75329e+08	3.79368e+08	3.5273e+08	4.50949e+08	3.95563e+08	2.6677e+08	2.17161e+08	184871856	1.44688e+08	1.66348e+08
38	4	0	Control	40331731240	26075523761	16033076664	13796675203	12803603973	14070741309	12841911032	10686670689	8745037826	9385484691	9174032896	5279938777	4287441570	3956329808	3864908037	3559165619	2841459231	3264192598	2325100337	3047616538	2202345733	1846583631	1571659471	1543956808	1050666724	1246723292	7.58172e+08	734902683	7.34963e+08	6.4209e+08	6.19411e+08	6.33697e+08	5.84009e+08	5.3434e+08	4.21699e+08	5.54537e+08	5.04862e+08	3.69779e+08	4.10912e+08	436786618	4.19992e+08	3.14144e+08	1.95173e+08	2.0815e+08	146752256	1.83688e+08
39	4	0	Control	34590109017	25892097810	16442526530	15577996572	14013181169	13844537368	12361130581	10131890564	7995009946	9151243904	8805937786	5729047691	5259217347	3430526465	3530485418	3855170061	2886356907	2910444471	2392028494	2205083119	2312393211	2213897006	1771227298	1620492928	1229912989	1277417400	8.00482e+08	7.58299e+08	7.5834e+08	6.65618e+08	6.12e+08	655439497	5.9526e+08	6.04298e+08	4.17063e+08	3.99433e+08	4.49534e+08	3.70332e+08	521419658	3.99902e+08	3.94411e+08	2.65875e+08	1.98499e+08	1.85954e+08	1.51992e+08	1.73529e+08
40	4	0	Control	32175235365	25528958073	15578617793	15072578750	14184596522	11997509987	11624453548	10824091639	9148982381	9240371850	8525164949	6057607745	3835075349	3603851970	4036598870	3922100931	3532908021	2737619418	2178789220	2048643468	2201951273	2166826311	1728370761	1488457154	1144025457	1189351071	9.72675e+08	8.26742e+08	800589718	8.16801e+08	7.37455e+08	6.75616e+08	6.07145e+08	6.043e+08	3.71963e+08	4.27439e+08	3.63662e+08	4.71685e+08	4.3876e+08	3.86459e+08	4.359e+08	293193253	184254822	1.68536e+08	2.06576e+08	1.84045e+08
41	4	0	Control	30679898845	22173632424	19046769355	16015093847	13152113349	14302616245	11106880552	9663435369	9641782677	7284565228	7965070693	5532582050	3527746373	3902867556	4253547053	3401445855	3097079185	2603369272	2615655799	2513336487	2007344042	2102228839	1765294311	1588588691	1029000431	1135039157	8.63737e+08	7.87163e+08	7.96266e+08	7.85852e+08	6.54757e+08	6.89447e+08	5.80909e+08	6.57418e+08	4.14929e+08	4.63128e+08	3.60645e+08	4.78802e+08	4.85112e+08	4.00542e+08	3.75819e+08	2.80394e+08	1.87129e+08	1.83561e+08	1.8776e+08	2.05232e+08
42	4	0	Control	32033750579	24121268471	23921516574	15642133237	13141448142	12189260922	11287538340	8703157129	10388655019	8064387887	8462719941	6072857963	4081289781	3195595164	3755808324	3122908959	2826938997	2732736687	3228959340	2086961263	2282445369	2596011572	1504379972	1894769068	1137825411	1033352677	7.96973e+08	771893948	6.9766e+08	8.00469e+08	7.39338e+08	5.53882e+08	5.99588e+08	6.31263e+08	3.91984e+08	4.19064e+08	396337703	5.22517e+08	3.83269e+08	424885667	3.41935e+08	293747872	1.92651e+08	2.26546e+08	2.05046e+08	1.99006e+08
43	4	0	Control	35264792072	26121788371	19880525314	16156404721	14203128407	11356074192	13837381554	10329594497	9606559084	8205640932	9431273802	4675268567	4647796128	3712448381	3736821618	2846502306	3716609239	3413342533	2879237568	2464663011	2146892919	2492212998	1532720192	1474732476	1226531679	1082405158	7.265e+08	6.67767e+08	6.45663e+08	8.87257e+08	7.06749e+08	5.574e+08	5.62375e+08	6.41281e+08	3.34598e+08	398778037	3.87911e+08	5.12554e+08	4.37874e+08	4.11346e+08	3.99806e+08	2.69111e+08	2.13036e+08	2.07297e+08	1.97031e+08	2.12348e+08
44	4	0	Control	30983236864	23337728316	19859974016	15670258975	13458859874	15169896984	11220220198	9071262031	9715533532	6829503767	8512647276	4874608268	4905063255	3817266236	3873723345	3170704855	2635637616	2998255500	2665727519	2332583506	2430806809	2596980668	1563752636	1372819242	1155177410	1076835042	7.32327e+08	7.15725e+08	5.5869e+08	8.01829e+08	6.55829e+08	5.14708e+08	5.27682e+08	6.26416e+08	3.47064e+08	3.68095e+08	416661747	473001155	4.39617e+08	4.64943e+08	4.39549e+08	2.57644e+08	2.11427e+08	2.30353e+08	1.66758e+08	2.19386e+08
45	4	0	Control	32463982036	23990407098	20186132008	16127499091	13842755455	13439692532	10099499273	10334544696	9522057106	7326721203	8399625170	4183089900	5481261906	4195313191	4142668137	3584956067	2517163970	2932740200	2340280478	2026607687	3001349583	2013047204	1334265415	1394131009	1160289334	1222740413	7.2051e+08	6.98645e+08	6.39921e+08	7.26594e+08	680227024	5.71849e+08	554126950	5.70728e+08	5.02216e+08	4.37038e+08	4.13796e+08	5.19312e+08	3.76889e+08	3.8554e+08	4.43362e+08	2.8975e+08	2.19683e+08	1.75837e+08	1.91073e+08	166514194
46	4	0	Control	30954027136	27604016422	20462495469	16852549465	16024229112	13482061414	9288213904	10734778956	8097771871	8768962588	9744545632	4305598080	4794665797	3469463910	4304259395	3427156285	3148607411	3738446087	2534554008	2052757661	2792660703	2124930137	1493892202	1793346946	1247999135	1093705234	7.85969e+08	8.18675e+08	8.51873e+08	8.41645e+08	6.84926e+08	5.54593e+08	5.43289e+08	5.97038e+08	4.31951e+08	3.766e+08	4.33248e+08	4.58616e+08	4.15326e+08	3.5704e+08	3.72024e+08	3.09572e+08	1.99717e+08	1.97691e+08	1.73478e+08	1.51836e+08
47	4	0	Control	29209881264	29469280495	19087197992	14688082699	14580347433	12373050612	9296444660	11166978024	8860502299	8323697740	9617656599	4036090615	4520014581	3753334854	4749428628	3169769606	3728101340	3365146458	2369291351	2331718184	3210065933	2064938800	1602645431	1468120579	1369167748	1165001223	8.06224e+08	7.38754e+08	7.05133e+08	8.08215e+08	5.57759e+08	5.30369e+08	5.94038e+08	4.72145e+08	4.68505e+08	4.33288e+08	4.56045e+08	4.51945e+08	3.73045e+08	4.74178e+08	3.96982e+08	2.85628e+08	209680594	196900125	2.02471e+08	1.67476e+08
48	4	0	Control	34764499167	32225854824	17996142828	17321402567	14376441758	9895944735	9149337279	10833474793	9555816746	7886082870	8106611200	4853267979	4390986279	3650545823	3548668064	2749607557	4288754188	3400538681	2317543379	2004144642	2697907370	2078398092	1540789368	1430382715	1386649129	1067809621	9.22574e+08	6.15311e+08	733276070	8.54224e+08	6.50363e+08	5.53292e+08	4.75489e+08	4.58022e+08	5.33888e+08	4.51556e+08	4.60722e+08	3.822e+08	4.18608e+08	473892150	426461818	3.1293e+08	2.10659e+08	2.18004e+08	1.90533e+08	1.75537e+08
49	4	0	Control	29005241676	27379867938	17529172480	14829680064	13910316527	10476355559	9015996968	12886383549	10762473363	7771491004	6840427175	5917954726	4719151564	3635712951	3482127421	3857542123	3601013634	2977822150	2543721560	2539715502	2369079487	2420896463	1561258553	1359622745	1256287265	995228814	736021575	7.34643e+08	7.95772e+08	7.2911e+08	6.38762e+08	6.45003e+08	4.84997e+08	5.43993e+08	5.27023e+08	3.6538e+08	4.27111e+08	4.37644e+08	4.19874e+08	4.37824e+08	3.89543e+08	3.13263e+08	2.34406e+08	2.16981e+08	1.96055e+08	1.9134e+08
50	4	0	Control	26826176833	24693991913	18926473814	16386840238	12225192756	11258390287	9428852775	10099078793	10449742003	7350537679	7528252805	5067989815	4267805708	4879107407	3166179161	3412607626	3530759110	3386866860	2504297702	2527131326	2492354628	2025980685	1496748430	1379122380	1318660799	1082042073	6.34689e+08	7.5923e+08	6.5855e+08	6.98856e+08	6.676e+08	6.26581e+08	4.94342e+08	5.33399e+08	4.15153e+08	4.35345e+08	4.68803e+08	4.55406e+08	4.28271e+08	3.87763e+08	369630049	3.03856e+08	2.47278e+08	2.23748e+08	2.15679e+08	1.84856e+08
51	4	0	Control	26832034408	30614862072	19419855963	17133679184	12491350647	11071695220	10112311790	10907041252	9475151929	7895141566	6768941078	5691521899	4380866186	4350271408	3388343592	3256759020	3524288476	3735669016	2651911197	2806932626	2369533133	1837656875	1547872898	1393383406	1311708650	1206359149	7.833e+08	6.78686e+08	7.67073e+08	8.03676e+08	7.0426e+08	5.11648e+08	5.70185e+08	5.32684e+08	467979398	4.39346e+08	5.12215e+08	4.99334e+08	4.71284e+08	4.18343e+08	3.3587e+08	2.96373e+08	1.98287e+08	1.97313e+08	1.94729e+08	1.98787e+08
52	4	0	Control	27960803661	27181279090	17961213889	17229889906	12602775741	11309462100	13504947533	11395507508	10468994935	8276947117	7423283342	4850598882	3855957851	4041460331	3829390217	3838997567	2826860529	3520125927	2879242326	2323991089	2197898139	2117137117	1724900609	1471441481	1325820896	1028174524	7.60764e+08	6.51922e+08	7.28903e+08	7.23246e+08	6.61379e+08	6.14309e+08	4.6642e+08	6.65279e+08	4.23126e+08	4.38246e+08	4.87397e+08	3.98618e+08	4.4618e+08	3.73116e+08	3.42352e+08	2.64841e+08	1.86815e+08	1.58799e+08	199333339	1.83548e+08
53	4	0	Control	28369389720	25232787001	18621336793	17969138941	12091763772	10669064287	14400839547	10615695343	11340255422	9257966432	8602076532	5364941197	4060905748	4098857790	3908894966	3808729041	2845190549	3305025778	2970950872	2612609429	2444728421	2342402876	1513816861	1529412789	1248234731	1051592223	7.68365e+08	6.29529e+08	7.73419e+08	600992154	5.71849e+08	5.30419e+08	4.96945e+08	6.39339e+08	4.90244e+08	409632582	4.97156e+08	4.23607e+08	422345440	4.20489e+08	3.58905e+08	2.33533e+08	1.98175e+08	1.53514e+08	1.8262e+08	1.66767e+08
54	4	0	Control	24049353744	25907919763	16502337752	16734404136	12794798360	10023449522	13531873201	9734825277	10543794311	9082518248	9814249601	6433887120	4308837784	4013478463	4776299259	3421744527	3009033742	3140413706	2451883954	2480496679	2573298704	1961837073	1766668494	1491282003	1110668554	8.46406e+08	7.44907e+08	6.72717e+08	7.02616e+08	8.09478e+08	6.59479e+08	5.25605e+08	4.89754e+08	5.57111e+08	4.51144e+08	3.88374e+08	4.29317e+08	3.82755e+08	4.36529e+08	3.87819e+08	3.50034e+08	2.52366e+08	2.56074e+08	1.81001e+08	1.83742e+08	1.99285e+08
55	4	0	Control	23626268743	25429678636	14567211808	15302720201	14197363947	10823053872	11382318264	8835764807	8842890006	7718157645	8064562565	5913710546	4999144521	4099814727	5073340630	2812868098	3132576415	3561654954	2638996749	2393736660	2670670213	2016977851	1433458254	1503770589	1413058738	8.55181e+08	9.57378e+08	5.94525e+08	5.73966e+08	785814387	7.32888e+08	5.27947e+08	5.37824e+08	6.12454e+08	3.83212e+08	4.29795e+08	4.72193e+08	4.93819e+08	4.00968e+08	4.39015e+08	347256158	2.43596e+08	2.29154e+08	213123130	1.9092e+08	1.89272e+08
56	4	0	Control	26276746575	27201678730	13624422538	13696521136	13363253320	11523732398	11269362272	10491454331	8696460992	9343082988	8136343232	6375477415	4746251593	3986549824	4927317926	3286342745	2734389523	3727041377	2892846240	2008075969	2627997947	2041634532	1311608602	1614227479	1387348167	9.93424e+08	8.55892e+08	7.08119e+08	7.15568e+08	7.39469e+08	7.27273e+08	5.84892e+08	5.37659e+08	5.19929e+08	3.8705e+08	4.57476e+08	4.88161e+08	5.25547e+08	4.62354e+08	4.20123e+08	3.62139e+08	2.97327e+08	2.54089e+08	2.09053e+08	1.72132e+08	2.00146e+08
57	4	0	Control	31295422172	30191723032	17088938973	13586916795	13677021530	12131699739	10791001030	10358998837	9378376094	8829865185	8021092857	5781183951	4715590270	3652900312	4221586992	3191670895	3453507089	3857298490	2649074430	2100782592	2480251567	2277369178	1347325384	1582431413	1135903136	1168468929	8.05099e+08	6.70938e+08	6.33073e+08	8.34555e+08	6.26177e+08	7.0678e+08	550262165	4.79395e+08	4.6835e+08	4.20281e+08	5.01309e+08	4.61549e+08	4.92753e+08	4.23062e+08	3.59222e+08	2.68253e+08	188281688	2.02983e+08	1.89097e+08	1.98029e+08
58	4	0	Control	33167747144	27972450223	16231481883	13358512121	14508955442	11119972688	11799071933	8159547740	8760453909	8297506827	7947498802	5844935098	4790731613	3868795347	3552802933	2927859229	3042033098	3418699901	2648614840	2353043462	2447397677	2033654336	1337632494	1562430957	1233467492	1102787481	7.94079e+08	8.21284e+08	6.58237e+08	8.43435e+08	564085263	6.87902e+08	4.86102e+08	5.01588e+08	4.60828e+08	429565819	4.52595e+08	3.8511e+08	5.04382e+08	4.45335e+08	3.16165e+08	2.6004e+08	1.80517e+08	2.08915e+08	1.5498e+08	2.2691e+08
59	4	0	Control	30555002470	26190559977	17691547314	15001858680	12086088019	11724005740	12358584929	7762799032	9127309491	8635461460	8649701212	5546253100	4868612422	4338484391	3605783283	3625937088	2722086482	3908903097	2752057070	2488036320	2398076436	2017652767	1562651175	1826885381	1314182359	1187551112	8.72935e+08	7.52143e+08	7.15763e+08	8.40201e+08	653416991	6.04914e+08	4.70857e+08	5.51203e+08	3.73635e+08	4.40166e+08	304676865	3.98286e+08	4.55037e+08	4.12163e+08	3.72272e+08	2.56016e+08	1.74099e+08	2.33872e+08	1.39129e+08	2.04402e+08
60	4	0	Control	32757216377	25907595120	17734654189	13895186317	12897202550	12891235425	12590658946	9255562282	9143248177	7359028780	7637073758	4972994363	5011383259	4875251712	3251253571	3830767470	3332128197	3915873324	2629510324	2310599010	2711878300	2431722943	1903262873	1988113212	1239336816	1093004474	856204493	6.46921e+08	732578644	7.4931e+08	7.64803e+08	4.96334e+08	5.54508e+08	5.503e+08	3.9414e+08	4.57313e+08	380317857	3.91971e+08	407151625	4.71466e+08	436137288	2.85449e+08	1.91893e+08	2.48189e+08	153220068	1.87239e+08
61	4	0	Control	34209590049	25243540918	18645456314	14943752260	14445311908	14012066825	12179822002	10256736746	8685449188	7723875543	8377891858	5065662352	4238750157	4552372671	3897937277	3165199765	3695286285	2893132102	2264186233	2501362740	2236613171	2597785964	1929953078	1756179782	1293233014	1083156902	8.30741e+08	5.98144e+08	7.84243e+08	7.74564e+08	7.4233e+08	5.8763e+08	6.48889e+08	5.43709e+08	4.48052e+08	430221088	3.58953e+08	3.55946e+08	4.12067e+08	443003767	4.60758e+08	291043163	1.87437e+08	2.41614e+08	2.04021e+08	1.85783e+08
62	4	0	Control	28711683421	25219137116	18184837246	15322749343	17327826755	14021341519	12788852131	10431285781	8106793423	8524706991	9114310644	5036762116	4011573646	4514361827	3484029004	3098935049	3327867213	2881325462	2202624223	2093575444	2146305143	2475628862	1976524988	1588679446	1320139758	1177698469	7.31485e+08	7.05714e+08	7.28056e+08	6.70315e+08	6.6248e+08	6.538e+08	5.62779e+08	5.61889e+08	4.50082e+08	3.68506e+08	4.51032e+08	3.68192e+08	403934516	3.90377e+08	4.25355e+08	329220898	1.78919e+08	231843999	2.10607e+08	1.81388e+08
63	4	0	Control	27378754453	24044758164	14684153919	17794064168	14323209502	14924792050	11329257180	9514983831	8502968860	8967184128	7980004330	5298262778	4222334443	4524405656	4262591875	3628551869	3056245219	2951656623	2294847336	1948418618	2549903785	2142811792	1647642388	1444988776	1274796357	1250376131	7.88927e+08	6.2824e+08	6.8269e+08	6.31409e+08	8.01769e+08	6.18686e+08	5.17963e+08	5.5808e+08	5.12089e+08	4.07697e+08	4.91935e+08	4.11875e+08	5.17974e+08	3.85572e+08	3.68364e+08	4.07018e+08	1.80102e+08	234974099	1.88083e+08	1.8665e+08
64	4	0	Control	21667634737	22722856775	15717986490	20485873345	14959745205	12850877834	12505715643	11054459223	8608366778	9847916883	8897313558	4878694539	3657503492	4020805718	4252730863	3428267370	3324675213	2690005333	2392851836	2354791519	2432308969	2119833922	1664313271	1419537277	1459168865	1035360398	7.99371e+08	7.11403e+08	6.87061e+08	6.74086e+08	7.9799e+08	6.13095e+08	4.76957e+08	4.59946e+08	4.81849e+08	476111192	5.20014e+08	3.75752e+08	3.53391e+08	393650114	3.74562e+08	3.48252e+08	1.81713e+08	1.98275e+08	2.03079e+08	1.82797e+08
65	4	0	Control	24456109825	25824517467	15451987505	14250047949	14255715955	14080031252	11101434245	9419461950	9534615979	8760399361	9229188295	4834060916	4341348382	4164033876	3909127824	3117050645	3271965780	2837889587	2399155691	2488716504	2012128378	1891937361	1676337567	1696610436	1380432051	9.5221e+08	8.46316e+08	7.44724e+08	8.0809e+08	7.60962e+08	7.83099e+08	5.35503e+08	4.49238e+08	4.44709e+08	4.3633e+08	3.67859e+08	5.01952e+08	4.60706e+08	3.6261e+08	3.51051e+08	3.96654e+08	3.54871e+08	1.92502e+08	1.95107e+08	218747194	2.01225e+08
66	4	0	Control	27652060880	29185910542	15638632917	13475272993	11696881242	12004931833	12425231198	10488514005	10589300363	8242247229	8324436577	5047069762	4011567708	3677728905	3935884752	2749663302	3007998045	3371826864	2512222071	2289004731	2203966373	2398160901	1695737057	2005473900	1268419266	1040614716	8.39461e+08	7.3857e+08	7.42976e+08	7.69542e+08	8.06482e+08	5.9291e+08	5.24038e+08	5.432e+08	4.0157e+08	4.71734e+08	4.7472e+08	4.24636e+08	3.86368e+08	3.31078e+08	4.70729e+08	2.94809e+08	2.08918e+08	1.98609e+08	2.0613e+08	191846127
67	4	0	Control	28417902332	21410057652	16546699010	14501905045	13752300183	11788641720	11380594861	12168930346	9428694451	9001909212	9064789070	5222291332	3830252646	3649410341	4179585073	2912657097	2409554611	3599532648	2583292526	2686540928	2301893745	2643908099	1859793489	1886081646	1069495060	1269293381	8.30545e+08	7.47572e+08	7.00888e+08	7.03516e+08	695799014	5.75405e+08	4.63096e+08	4.89985e+08	4.30142e+08	4.16428e+08	3.99225e+08	4.01069e+08	457766011	3.54888e+08	4.67509e+08	3.44855e+08	1.90402e+08	1.94358e+08	2.06889e+08	2.0213e+08
68	4	0	Control	29349723488	21424179846	17041006457	16849033928	16585555129	12708817232	12877805946	11856840560	9204523099	7061623484	9099426672	5424749212	3477860922	3642400783	3766667852	3372968543	2648568855	3102695231	2561663005	2662363017	2602520425	2599681418	1867299549	1830566725	1210849490	1155518357	8.69051e+08	7.21099e+08	6.18517e+08	7.25838e+08	7.01967e+08	6.26937e+08	5.04409e+08	4.56011e+08	4.7095e+08	4.47705e+08	4.02224e+08	3.68951e+08	4.36808e+08	4.16812e+08	456922887	3.57588e+08	1.83958e+08	2.46726e+08	2.20139e+08	1.94365e+08
69	4	0	Control	27272466346	21598624231	18125825359	14661146318	14898522089	12146215236	13635528676	11443783814	9164562619	7818409260	9919716687	5896173437	3361932389	3622503947	3957760332	3061477712	3395477443	3458887047	2486887604	2541328300	2504499691	2354632740	1616587973	1932803550	1419964757	9.59942e+08	8.68513e+08	7.8941e+08	6.16024e+08	7.15408e+08	5.85327e+08	477161107	4.97745e+08	4.67127e+08	4.98594e+08	4.8549e+08	3.9446e+08	3.44146e+08	3.67184e+08	4.1568e+08	4.27415e+08	3.37675e+08	193474697	2.19632e+08	213724395	1.64938e+08
70	4	0	Control	28031547779	24340859629	20065000859	12954972055	12958651165	14284555518	11061675668	10556351847	9545291560	7884661534	10303195920	6246502606	3972232455	3758093371	4011724657	3329475102	3607508182	2681760418	2075152565	2609105771	2441400110	2146716355	1747133848	1717175059	1381440247	1151031025	8.61771e+08	7.33323e+08	6.17919e+08	853387555	6.18843e+08	5.58143e+08	4.6918e+08	4.55101e+08	5.76702e+08	4.15609e+08	3.75854e+08	3.56178e+08	382751776	3.5308e+08	3.8565e+08	3.18131e+08	2.04826e+08	2.14386e+08	1.97825e+08	1.43698e+08
71	4	0	Control	27694574403	26129423031	16936947145	13404844041	13230192090	13943817012	12900656558	10833511971	9183014263	7013982937	10485496922	5608012844	4467238262	3316806938	3893184672	2950048296	3682108711	2476681854	2607499972	2553525088	2354055564	2121320546	1870981539	1770030997	1306339606	1218744415	694723743	7.76548e+08	6.81188e+08	746263878	6.96522e+08	5.49343e+08	5.3661e+08	4.84182e+08	4.34573e+08	4.14441e+08	4.01084e+08	4.25139e+08	3.68308e+08	3.36809e+08	3.50486e+08	2.53621e+08	2.12623e+08	1.84571e+08	1.60739e+08	1.50401e+08
72	4	0	Control	25936087345	27458313738	16359161980	15998327271	14994852272	14480095505	11392473056	9583880349	10031434959	6918193250	7715504793	5740081979	5111895592	3996960086	3401073316	3069722114	3900653724	2538191166	2750925191	2484937273	2592909142	2124096935	1678191872	1606377040	1334117736	1145274396	7.41938e+08	7.10743e+08	7.29663e+08	7.16908e+08	6.34125e+08	6.16144e+08	6.44572e+08	4.94135e+08	4.66961e+08	449973683	4.05277e+08	5.246e+08	4.20893e+08	3.83194e+08	3.97112e+08	2.35368e+08	2.26647e+08	1.79255e+08	1.70473e+08	1.87186e+08
73	4	0	Control	30409265357	24187022999	19244454353	14064438852	14412079397	15283813890	12995235182	10815401841	10982922092	7282780163	7677585481	5444673391	4296030772	3937718611	3709372417	3504938474	3741739074	2843288238	2954919563	2410736062	2037874670	1746656710	1546055009	1674960005	1167329927	1371402911	7.49317e+08	7.58698e+08	6.78417e+08	657403665	6.86712e+08	6.20493e+08	532569329	5.42485e+08	472190048	4.40391e+08	4.23178e+08	4.70708e+08	4.91053e+08	4.39732e+08	3.94285e+08	2.49209e+08	2.19051e+08	1.90113e+08	1.90054e+08	1.77761e+08
74	4	0	Control	28270562782	23890431546	17191374954	14929488153	13899680098	12426703542	13089295458	10683483168	10041320309	7729818465	8157375377	5003171917	3908294503	3988797543	4356022602	3024395657	3117048021	3321030000	2711883561	2341632581	2090214742	1922346696	1341911674	1885040117	1274769545	1222768075	9.20873e+08	6.73196e+08	8.19796e+08	6.20601e+08	590800227	5.86899e+08	4.88178e+08	5.58334e+08	4.97243e+08	4.45432e+08	4.55891e+08	433220418	4.94239e+08	385703479	4.0908e+08	3.01323e+08	1.68584e+08	1.99141e+08	1.58618e+08	1.61207e+08
75	4	0	Control	32304526661	23291817088	19286259258	13805857803	12387844574	12951278709	13188444938	11100052205	9717777544	8722629833	10174169003	5096118340	3911688077	4160084621	3845188273	3133543913	2873478087	3883091192	3044260906	2509833759	2223086180	2486515135	1596711236	1900738493	1426964129	1115960071	8.32556e+08	7.83306e+08	7.01473e+08	7.63131e+08	7.46551e+08	6.9068e+08	4.7908e+08	5.49304e+08	505803643	4.00903e+08	4.09385e+08	4.87826e+08	4.40862e+08	3.45547e+08	3.91562e+08	2.75893e+08	2.10841e+08	1.90838e+08	1.83604e+08	1.72049e+08
76	4	0	Control	29947245152	25394178227	22590429971	12082257971	14220237648	13183467291	14219510233	10044466358	9982262773	9034200168	8999143194	4972426792	3478509900	4546973595	3398278681	3488048281	2849306972	3683278647	2918002824	2508346004	2205352504	2358770609	1596782720	1753399364	1431115008	1205079012	907345411	8.3936e+08	8.4592e+08	7.19165e+08	8.03533e+08	7.33177e+08	4.85153e+08	5.80794e+08	4.75602e+08	4.58705e+08	4.19698e+08	5.40408e+08	5.02359e+08	3.86342e+08	393102360	2.88438e+08	2.28057e+08	2.28897e+08	1.55622e+08	1.92138e+08
77	4	0	Control	33767381501	29050081145	22897883383	15924712775	15762566584	13155642369	12474064738	8948561701	9613769086	10341471157	9792587412	4395843235	3884620498	3996146621	3455229129	3189501624	2579743339	4040778341	2718040438	2385429360	2559128517	2423689973	1561980173	1766418688	1246543824	8.71638e+08	1017909025	8.82578e+08	7.41609e+08	7.16811e+08	7.01781e+08	584961655	506905947	5.09667e+08	5.36532e+08	4.58049e+08	4.02622e+08	4.05048e+08	4.71498e+08	381981849	4.42237e+08	3.09484e+08	1.90839e+08	2.01179e+08	1.60493e+08	1.52476e+08
78	4	0	Control	34891191478	29937641765	17852228029	15852530733	14462063813	13934954089	12658325049	9468458246	8890266693	10007146002	10142050942	5278402339	4015109461	4163608747	3853543458	3119381425	3060248452	3330198575	2732104768	1835541649	2506780356	2364473293	1516715215	2127461959	1264679842	9.26502e+08	8.217e+08	7.98656e+08	6.47881e+08	7.07617e+08	6.49648e+08	6.49878e+08	4.95513e+08	5.06078e+08	5.94033e+08	4.26705e+08	3.81413e+08	4.74249e+08	425494775	3.80614e+08	4.71251e+08	2.91355e+08	1.83638e+08	219288896	1.67776e+08	2.03058e+08
79	4	0	Control	31849974735	30036135895	17963493252	15351446226	14720557175	14880265348	12485358152	8882660524	9081075357	10652286499	8633533549	4950314364	4789868747	4066750988	4220482201	3212086305	3610549175	3399400502	3246357457	2011478736	2119270110	2684084463	1740434017	1667755812	1131593966	1057349519	8.27097e+08	6.92358e+08	757650736	7.08158e+08	6.17416e+08	7.32847e+08	4.74993e+08	5.38422e+08	5.56123e+08	4.95965e+08	4.10022e+08	4.05604e+08	3.61054e+08	4.13501e+08	4.73274e+08	3.27486e+08	1.78664e+08	2.45352e+08	1.69304e+08	1.72434e+08
80	4	0	Control	24761501913	29731117582	16519724420	13472932239	14720307122	14418802515	11461449045	9793774062	8957129339	9517558926	7175751547	4553590839	4391921949	4364680529	4437937513	2515062475	3630927175	3255468924	2884644959	2537932616	2644379307	2471503508	1900318705	1600700734	1109894679	1253481916	9.12176e+08	7.91856e+08	7.90019e+08	7.6223e+08	5.97749e+08	6.34608e+08	5.1657e+08	5.31379e+08	5.11524e+08	3.79366e+08	4.58209e+08	4.0828e+08	4.48886e+08	3.51862e+08	4.50003e+08	3.34551e+08	2.05114e+08	2.10884e+08	1.87597e+08	1.49173e+08
81	4	0	Control	22546393577	29924182847	18012963688	16470831595	14866282090	14121702307	11371418079	9360329367	10904097146	8820178837	8581685039	4984678618	4642995514	3663588251	4828316277	3142652341	3170376764	2756593596	2808463746	2508818446	2289712012	2216890718	1702715414	1304969914	1110937263	1263978644	817472431	7.3162e+08	7.2924e+08	9.30103e+08	619395832	6.16061e+08	5.2736e+08	5.70228e+08	5.04359e+08	4.25662e+08	4.40684e+08	4.31533e+08	4.40722e+08	373937961	4.41476e+08	358389295	2.02477e+08	2.1823e+08	1.46602e+08	1.83059e+08
82	4	0	Control	25322968218	22955725619	17103403588	16287475282	13616221832	14019974291	12258683213	10230596463	10565075342	9838643516	8446449387	5127712373	4273755951	3790416798	4666419779	3437055057	3721899540	3083152253	2526140010	2682744511	2340710951	2240399011	1731752853	1565911562	1085044383	1001992414	7.739e+08	8.28238e+08	6.40571e+08	8.13394e+08	6.27586e+08	5.85376e+08	5.10044e+08	5.3387e+08	3.42833e+08	3.75882e+08	4.14248e+08	427373953	3.65684e+08	4.61883e+08	4.91282e+08	3.69582e+08	2.08744e+08	1.93295e+08	1.50083e+08	1.68552e+08
83	4	0	Control	24297452087	21950400133	18266843068	17023591706	14811911670	14442836386	12153739613	10711717395	10855492289	9897030388	7538800530	4766028351	3879053542	3260891361	4112568176	2944133046	3364723049	3219280464	3190430923	2720939509	2289429392	1981803478	1628474393	1911927070	9.89832e+08	1179016098	858497098	9.11401e+08	7.17961e+08	8.00977e+08	6.43009e+08	5.38798e+08	5.43453e+08	5.49227e+08	3.82425e+08	4.29735e+08	4.6375e+08	4.15444e+08	3.78399e+08	347101223	3.86533e+08	3.62517e+08	2.41449e+08	1.91153e+08	1.72714e+08	1.77504e+08
84	4	0	Control	21931146179	22728250655	20520432699	14369219102	13956951920	14730309744	12819232331	12582189131	10073251830	9436828708	8241020815	5196592705	4125567671	3423419599	4102981732	3100689076	3177975231	2982800991	2758029518	2650772173	2536643547	2286006328	1816255685	1864144284	9.44023e+08	1248550630	7.30233e+08	824705792	7.76417e+08	8.3665e+08	6.60905e+08	510634413	5.53595e+08	5.52999e+08	393277962	4.61642e+08	3.92055e+08	5.01431e+08	4.33075e+08	4.48095e+08	4.19676e+08	3.57749e+08	2.92525e+08	1.90928e+08	1.64868e+08	1.86549e+08
85	4	0	Control	26215811557	24767965406	20707389037	14073211195	13423672590	14339252531	12060046889	11296827298	10180983594	10489646546	7865540013	6011245508	4254884372	4234274545	3895429126	4432729929	2917304681	3247211012	2785424467	2695584512	2606245462	2217963182	2015928653	1412547333	1066827231	1042234319	6.63585e+08	7.18786e+08	7.4786e+08	7.12357e+08	6.75202e+08	5.66894e+08	5.98405e+08	5.41079e+08	4.67028e+08	5.33113e+08	3.69319e+08	4.61587e+08	4.31981e+08	4.12346e+08	4.15626e+08	3.62035e+08	2.28019e+08	1.95193e+08	1.59899e+08	1.57168e+08
86	4	0	Control	30101974284	22324422956	24509051766	13614396750	13320657244	12860813559	13526363688	10570570473	10370306528	9806552126	7787100120	6191795990	4116490657	3844157059	3560027060	4012823833	2966110828	3352718758	2933788119	2899445451	2485808157	2552083891	1776995618	1305682918	1096584875	1060738054	7.11843e+08	7.08099e+08	7.77088e+08	6.5349e+08	7.56804e+08	6.68189e+08	5.20023e+08	611532712	4.36796e+08	491687762	3.43216e+08	4.56409e+08	4.01595e+08	4.49087e+08	3.69817e+08	4.11886e+08	2.25122e+08	1.93609e+08	1.65417e+08	150887853
87	4	0	Control	28079931185	20542511888	22028793442	13524692601	14001329567	11570536693	14060579281	11212880312	12760708498	7969444741	6439479140	6277293742	3509796565	4021066372	3751901661	3772332137	2580476894	3087585021	2672639294	2431126662	2338807217	2722647159	1939613970	1197076061	1232737984	8.84629e+08	7.84444e+08	7.20077e+08	6.49985e+08	7.4737e+08	7.58886e+08	5.95263e+08	5.77666e+08	7.11526e+08	3.95564e+08	4.95209e+08	3.04843e+08	3.76821e+08	4.61507e+08	5.09444e+08	463793764	3.0803e+08	2.03338e+08	2.19371e+08	1.67977e+08	1.45222e+08
88	4	0	Control	25669510186	23420104141	18611519279	16420911198	17871960100	11257241456	13531002517	10319773969	11206844519	7941743426	6642409113	5282539617	3627408316	4259727262	3649055720	4265491331	2758598715	2780875001	3027273186	2453330902	2395437021	2381366206	1772102678	1199750210	1032555219	9.69418e+08	7.98731e+08	6.79774e+08	7.41142e+08	8.63145e+08	6.48745e+08	6.20516e+08	6.22176e+08	6.36699e+08	4.80588e+08	4.33525e+08	3.53209e+08	322535347	4.74758e+08	5.11905e+08	4.67298e+08	297585064	1.86373e+08	1.89487e+08	1.87059e+08	1.49974e+08
89	4	0	Control	25480985486	23742938276	20185701711	17407851752	15640978177	14378485870	12397620091	13318185400	10276638988	7765047389	7778668047	4909862578	3797750674	4189746361	3770212719	4429131310	3076482975	3062273786	3072849880	2188505950	2673971725	2368877297	1767723946	1531410675	1143642203	1143348515	9.50871e+08	5.91772e+08	6.91849e+08	7.74632e+08	6.7175e+08	6.12756e+08	6.53486e+08	6.15021e+08	433117456	4.03057e+08	4.78874e+08	316002585	3.95737e+08	4.57161e+08	4.43921e+08	2.77515e+08	1.6941e+08	2.1613e+08	199275916	1.44122e+08
90	4	0	Control	26998212271	26001838771	21551324551	14760271811	15760494343	11335069826	10950367717	11880267045	9129218015	7955824270	6411741476	5014784122	3442341958	3549996998	3395812039	4383873081	2565281111	2382954856	3436948288	2174753068	2927685740	2607063803	2154383158	1540136513	1149460664	1152624642	9.0305e+08	685192068	6.47646e+08	7.16648e+08	5.08679e+08	6.02597e+08	5.70221e+08	6.6574e+08	4.12827e+08	3.82556e+08	4.27933e+08	3.64975e+08	4.26436e+08	3.78199e+08	3.80656e+08	2.64937e+08	1.67065e+08	2.14681e+08	1.89907e+08	1.55323e+08
91	4	0	Control	27846801956	24920887536	15895937967	12731394560	11552361871	10856299897	10103599563	8106510877	9071458638	7302269032	7593099404	5412969162	3538754220	3986390997	3183387292	4190723860	2986495029	2583080395	3579673858	2557316411	2552880670	2437531019	1837841436	1759795746	1337348508	1112646347	7.51959e+08	7.32761e+08	7.52636e+08	7.31107e+08	7.08856e+08	6.16409e+08	5.70235e+08	5.93265e+08	4.29202e+08	4.56457e+08	4.57168e+08	3.57766e+08	4.3022e+08	4.65836e+08	3.78169e+08	229256890	1.92026e+08	1.78957e+08	1.75098e+08	1.54776e+08
92	4	0	Control	24543675560	26340436984	16783949366	12662547496	14228337469	13291031675	11455941072	8481348169	8577873172	7329942651	8392497043	5168304481	3746026091	3860343422	3382702375	3925526915	3069062887	3189682054	3343326680	2475949869	2394780678	2270575364	1609687242	1261537021	1368290642	1294937964	6.6723e+08	8.09581e+08	7.15795e+08	8.31417e+08	8.06675e+08	5.10517e+08	4.90444e+08	5.38323e+08	3.54162e+08	4.27669e+08	403971403	3.36756e+08	4.48963e+08	4.18698e+08	3.8769e+08	2.39263e+08	1.70704e+08	1.90692e+08	1.69262e+08	1.7393e+08
93	4	0	Control	25170146729	25865322441	18724935700	12790655775	14686817085	13911492075	13487392153	8297780533	8434217505	8160445921	9447344516	4946863408	4208816918	3677788963	3987188044	4127411225	2496520685	3336732699	3329588830	2699336105	2387116210	2277135050	1702728672	1281944438	1151772510	1265377558	738883814	6.55972e+08	6.91288e+08	8.77305e+08	6.81093e+08	5.97718e+08	5.83308e+08	6.30627e+08	4.00996e+08	4.72494e+08	5.26319e+08	3.83167e+08	3.4102e+08	3.91858e+08	388526701	2.50265e+08	167461355	213662760	1.44427e+08	1.77506e+08
94	4	0	Control	28477391992	27274090783	17635570588	14259738437	15920746705	13305921741	13740377054	7850728648	11764724217	7667587009	8518447960	4397644923	4318737943	4686076183	4690368959	4001649340	2983371348	3233117453	2754086600	2672099847	2761414353	1996088664	1740646671	1692418618	1365790202	1203188730	7.72536e+08	603753994	7.37945e+08	841344078	7.54285e+08	6.41488e+08	502127431	5.5091e+08	396920613	4.3965e+08	4.56461e+08	3.69957e+08	3.20482e+08	3.80608e+08	4.17998e+08	2.8386e+08	2.00399e+08	1.73499e+08	1.4657e+08	1.68342e+08
95	4	0	Control	27232299924	23833725899	17662267394	15699276295	16344669042	11499078116	12726993642	8700771820	10563047158	8740016189	8321126914	5727562218	3982070546	4334430132	4929257255	3997746885	3096047547	2589233495	2543789752	2532310914	2783156019	2101038016	1768648241	1569135495	1032653066	1263501689	7.9959e+08	6.28618e+08	8.26533e+08	7.85545e+08	6.6969e+08	5.02461e+08	6.00924e+08	5.0064e+08	4.96244e+08	3.68487e+08	4.60591e+08	3.50126e+08	4.41702e+08	3.30678e+08	4.10573e+08	3.54035e+08	210109777	2.21131e+08	1.46207e+08	1.66341e+08
96	4	0	Control	26092666261	26669578359	18009556299	17019538882	16535100259	11654485215	12498141872	8099325686	9788142839	10126855458	7955638049	5402046992	4401416654	4270036043	3881093624	4159452371	3647580002	2537954176	3043296861	2653565077	2367951396	2133264109	1535186555	1844328483	1014296613	1150745773	8.57591e+08	6.98461e+08	8.39971e+08	6.93131e+08	7.76109e+08	5.59485e+08	5.76286e+08	4.66735e+08	4.35888e+08	5.07569e+08	3.90546e+08	3.47753e+08	4.33216e+08	3.41019e+08	4.26511e+08	3.41263e+08	1.73074e+08	2.03672e+08	1.67726e+08	1.63203e+08
97	4	0	Control	28817304865	29186169279	19370220170	17451898476	15152117129	13946812230	12128842757	9985432862	9534070636	9594126506	8841656272	5515106092	4593181724	3997532928	3617674774	4103414959	3471739041	2938720012	3181150359	3031033936	2549486514	2335211218	1996030527	1765868636	1112729385	1084273678	7.79938e+08	8.27878e+08	8.27811e+08	6.93384e+08	7.18673e+08	638722180	5.78686e+08	5.76023e+08	4.33816e+08	5.29376e+08	4.49787e+08	3.68424e+08	4.68986e+08	4.59205e+08	3.65142e+08	3.2301e+08	156877895	1.89938e+08	1.42179e+08	1.69031e+08
98	4	0	Control	26765041535	27071556617	19259862569	17445044954	16953307864	12963215046	10819115873	10139365808	9352976085	9299813557	8858568434	5260417845	3988607501	4943212640	3706152678	3423953910	3914934993	2511193303	3520056395	3208309336	2539984431	2810966195	2031180114	1523316364	1326908960	1088303879	6.95359e+08	7.79723e+08	8.31492e+08	7.55833e+08	7.76297e+08	7.46209e+08	5.38971e+08	572870378	4.63617e+08	4.68275e+08	4.58752e+08	419280124	4.14558e+08	4.07321e+08	4.0454e+08	3.58447e+08	1.71127e+08	195084648	1.63231e+08	1.79165e+08
99	4	0	Control	27725002514	25361155965	18166568757	15289503412	15093368458	13914075836	11225226670	10849852798	9153293686	9408721808	10306410581	5088004420	4866057480	4851773388	3701796425	3265748443	3321783858	3185300577	3102102922	2696555206	2805944432	2406008415	2063430044	1899393903	1287446396	1237338390	8.04661e+08	7.84746e+08	9.15981e+08	8.07428e+08	5.84517e+08	6.08956e+08	6.06005e+08	636849057	5.01404e+08	5.18796e+08	4.48013e+08	4.59217e+08	4.68511e+08	3.55217e+08	333386913	3.62798e+08	1.87321e+08	1.73375e+08	1.81296e+08	2.10147e+08
100	4	0	Control	31549387839	24961479289	16964346749	16153740781	12374926160	12914381880	11866278388	10644582840	9037739730	9312126558	9778665607	5127328596	4032482998	4869493840	3634061555	2882062090	3483058466	2604871381	2594722601	2984506277	3462835001	2551236654	1414208189	1737323652	1046496812	1156992294	8.91356e+08	8.60645e+08	7.27836e+08	8.35297e+08	5.39262e+08	6.14051e+08	5.06289e+08	6.01079e+08	6.20715e+08	4.80298e+08	4.47646e+08	4.39455e+08	4.7299e+08	3.69318e+08	3.71013e+08	2.91314e+08	174753000	1.76924e+08	1.98302e+08	2.44194e+08
1	5	0	Control	26231382016	25141561034	17569953317	15372034690	14300401471	12364541848	11832349525	10331661760	9247749094	8753316508	8146707949	5190988205	4217916348	4139276179	3927367864	3271869623	3135625896	3052719858	2712971174	2551284071	2429864630	2196613078	1602246027	1539027161	1142231637	1087983290	7.86649e+08	7.60359e+08	7.30539e+08	726275559	6.916e+08	6.12821e+08	5.54135e+08	5.25039e+08	4.62427e+08	4.4691e+08	4.31548e+08	4.243e+08	4.2188e+08	4.07917e+08	3.91716e+08	2.94788e+08	2.06436e+08	2.01231e+08	1.75036e+08	1.72807e+08
2	5	0	Control	26231382016	25141561034	17569953317	15372034690	14300401471	12364541848	11832349525	10331661760	9247749094	8753316508	8146707949	5190988205	4217916348	4139276179	3927367864	3271869623	3135625896	3052719858	2712971174	2551284071	2429864630	2196613078	1602246027	1539027161	1142231637	1087983290	7.86649e+08	7.60359e+08	7.30539e+08	726275559	6.916e+08	6.12821e+08	5.54135e+08	5.25039e+08	4.62427e+08	4.4691e+08	4.31548e+08	4.243e+08	4.2188e+08	4.07917e+08	3.91716e+08	2.94788e+08	2.06436e+08	2.01231e+08	1.75036e+08	1.72807e+08
3	5	0	Control	28000254095	24023308897	17431125664	15196440877	12603460410	11821618599	11874461606	9136209521	8697377814	7719814984	7633606991	4593989222	3743768035	4415435987	3927330392	3591476459	2662591150	2721082901	2967164402	2922013119	2116571825	2659373748	1550845706	1409818247	1092303027	9.83427e+08	8.38949e+08	7.12663e+08	6.66516e+08	5.72039e+08	6.56666e+08	5.54488e+08	5.01832e+08	5.91889e+08	385344396	5.05361e+08	4.64304e+08	4.49506e+08	3.98351e+08	3.85451e+08	4.038e+08	327135955	219792996	2.44345e+08	1.62205e+08	1.51805e+08
4	5	0	Control	25360481882	23784064669	16271426291	16787693584	15881776950	13482967024	10957903601	8225770199	9556779730	8383378469	8668666348	5041447550	3727874754	4288260262	3761697088	3601967938	2862019120	2651864955	3224306342	3341395497	2379063791	2209842434	1435947504	1756106057	1205725642	9.44295e+08	7.87579e+08	7.38894e+08	862062066	5.93399e+08	6.61128e+08	5.83204e+08	5.63272e+08	6.71027e+08	4.17379e+08	4.79084e+08	4.43575e+08	4.19941e+08	4.18564e+08	4.1854e+08	3.37592e+08	3.43786e+08	2.07928e+08	2.12932e+08	1.62274e+08	1.72647e+08
5	5	0	Control	23081381389	23396765698	18128711437	15979777604	14763574374	14283062009	10056265571	8530369384	8968518981	7828878386	8290129987	5176308852	4146333474	4052338980	3738248898	3694746430	2719560560	2777059110	3003000900	2622829205	2510536791	2184330788	1581429539	1619681827	9.61179e+08	1019361615	7.43607e+08	6.73381e+08	924545453	7.49385e+08	6.94213e+08	5.6477e+08	5.22643e+08	6.13805e+08	349589992	3.88742e+08	4.15913e+08	3.69763e+08	4.1493e+08	4.2895e+08	3.63819e+08	3.53834e+08	1.75744e+08	2.44166e+08	1.58401e+08	1.89555e+08
6	5	0	Control	21503537194	21257543963	20207977715	16498059852	15426633785	12502861936	10890672908	8670820067	8769987578	10504748783	7891194901	5300445276	4675820982	4017011244	4039251789	4136725767	3258623886	2878513925	2602326068	2444535569	2264782685	2105981779	1589962287	1865542135	891921945	1228973660	9.81271e+08	7.40791e+08	8.77855e+08	8.40221e+08	677009916	7.10747e+08	5.23735e+08	5.99327e+08	3.72185e+08	4.55115e+08	471571583	426453538	4.0596e+08	4.35379e+08	3.1851e+08	2.94157e+08	1.56538e+08	2.37692e+08	1.89381e+08	1.86299e+08
7	5	0	Control	24937075145	22031747094	16322327762	15763015435	14154650263	11503202071	10200557736	11241255626	8350683708	8215846700	8004060917	4967119420	4591937876	3693695529	4676814508	3032314854	3475261265	3291314620	2757049138	2520904730	1934609294	2100579998	1496416469	1625968436	1011658546	1194857176	8.39787e+08	859673117	7.61691e+08	8.15724e+08	6.52496e+08	6.66021e+08	5.24846e+08	6.0466e+08	4.24305e+08	5.36146e+08	4.42462e+08	4.32095e+08	4.48022e+08	3.66748e+08	3.32506e+08	3.07328e+08	1.8582e+08	2.62438e+08	153129026	1.68286e+08
8	5	0	Control	30199857281	23897964032	16757997922	16646534753	12798157394	12022380441	9957509180	10111232985	9074027591	7812236850	7811552825	5479301067	4629915168	3913161533	4849061902	3040403846	3482345763	3153664941	2540248752	2272801005	2371569795	1790304592	1594716304	1703182785	9.14137e+08	1300636949	808648542	7.63206e+08	6.14621e+08	7.79058e+08	6.95372e+08	6.81942e+08	5.4147e+08	4.94921e+08	4.53499e+08	4.88093e+08	4.18938e+08	4.47521e+08	4.30517e+08	4.55723e+08	3.97017e+08	306625959	1.87512e+08	235215971	184678228	1.62995e+08
9	5	0	Control	28879083580	20373070966	18974156714	13375564870	12983976991	12779764582	11208802198	10579990472	8814545493	8115161277	7828685143	5902684528	3836082237	3576245709	3715369122	2829802454	2934842305	3069474489	2657141233	2018361904	2579870905	1976111126	1456096737	1925326884	1105138155	1250275327	8.27229e+08	8.23259e+08	6.78066e+08	8.95275e+08	6.30007e+08	7.05281e+08	5.33592e+08	5.13054e+08	5.75315e+08	4.99403e+08	3.86116e+08	4.18014e+08	4.69628e+08	364577012	4.44589e+08	3.45008e+08	2.14209e+08	1.90622e+08	1.57999e+08	1.56537e+08
10	5	0	Control	30649266090	23300393485	18659762092	16341250025	11730515428	11551400609	10641921839	10592159152	8030517232	6964721772	8872549735	4710440005	3812532597	4414743103	2816529552	3309218206	3260420707	2843652091	2692419454	2363986708	2452373650	1752704905	1581970809	1953306422	1406043370	1119059235	778177689	7.65637e+08	7.20783e+08	806087201	7.10473e+08	6.28547e+08	5.478e+08	4.04439e+08	5.08272e+08	4.83523e+08	4.29852e+08	4.10321e+08	4.31952e+08	4.04793e+08	4.40634e+08	3.26888e+08	1.95801e+08	1.66055e+08	1.73358e+08	1.67681e+08
11	5	0	Control	23543915802	20935011004	19021299045	15331371669	13122238192	11792847958	10070444518	11633151052	9243133000	6682817273	9416922846	4887950336	4154532161	4755082333	3641872647	3253836638	3301102078	3041260432	2592330925	3054574323	2262301760	2036168024	1463744678	1767928276	1312602293	1081389902	687875493	6.95722e+08	6.9753e+08	6.50254e+08	796940536	5.94328e+08	5.49836e+08	4.59537e+08	5.13682e+08	4.47806e+08	4.31472e+08	4.89822e+08	469450613	3.89729e+08	4.31051e+08	3.11938e+08	2.25523e+08	2.1594e+08	1.97266e+08	1.76565e+08
12	5	0	Control	25537202410	22843935158	17383768385	12678164966	15588796913	11796875410	10304289492	10854741193	8693766032	8675996163	8597054425	4586466965	4322928504	4336175721	3817194658	3192699707	2707859116	2990092305	2518109520	2391216999	2595935153	1942035266	1636257125	1384839523	1369685325	9.36851e+08	763929523	7.3213e+08	6.63382e+08	651819869	6.03223e+08	5.46536e+08	5.82723e+08	5.34654e+08	4.53522e+08	4.11704e+08	4.5556e+08	4.20669e+08	4.18186e+08	3.76739e+08	3.83967e+08	3.27009e+08	2.08994e+08	1.84622e+08	1.93074e+08	1.52675e+08
13	5	0	Control	30305304780	23475561561	15934782938	12904625286	15014050503	13570732666	11104093886	11107288503	7236226172	9100106981	7049139449	5346083658	4183837952	3455804472	3644333537	4234197709	2699101706	3104028311	2801683236	2385613634	2397371544	2168284692	1914965548	1596469933	1418488963	8.52258e+08	8.13004e+08	8.80575e+08	7.911e+08	7.04213e+08	5.70039e+08	4.56609e+08	5.72307e+08	5.74331e+08	4.26167e+08	4.29638e+08	4.23223e+08	414573275	331553459	4.51685e+08	3.64118e+08	3.08073e+08	1.92621e+08	1.63408e+08	1.80686e+08	161020304
14	5	0	Control	26985391272	27117179232	17064835167	13977273824	14958133370	10994819177	12436557912	9949247334	11795257077	9582817765	7621755016	4945625520	5170779610	3719632730	4288783741	4369034217	2668605973	2986301656	2945735888	2427713334	2357523838	2160590408	1501466188	1686015594	1297170706	9.07881e+08	7.3972e+08	9.09232e+08	6.87803e+08	6.71287e+08	649243970	5.93417e+08	5.42552e+08	7.0121e+08	5.386e+08	4.90822e+08	4.39328e+08	3.68958e+08	3.49253e+08	3.83041e+08	3.59119e+08	2.64525e+08	2.03642e+08	1.6532e+08	2.31328e+08	1.7358e+08
15	5	0	Control	29152984692	24719405338	17538348798	14389372262	13271981914	12146668242	12856814084	9867025216	8128745068	10359530579	8977493675	5283942882	3684229508	3705077987	4484617965	3445801908	2571693560	2720844328	2553194911	2507961755	2464434290	2170519776	1827598975	1777848058	1231416567	1062000503	9.25628e+08	8.31888e+08	6.69139e+08	7.26404e+08	7.91565e+08	5.59486e+08	5.22154e+08	5.54131e+08	4.40752e+08	5.44274e+08	343787142	3.21945e+08	3.705e+08	4.19678e+08	3.84636e+08	2.54946e+08	2.28964e+08	1.85147e+08	2.01115e+08	1.54969e+08
16	5	0	Control	32594520036	22764071256	20175570912	18704019304	13031839686	15086105178	12754659264	11274908604	9015201429	11135458773	8463962686	5449292347	4389964685	3825279277	3629890094	3433429336	2834062847	3247210599	2641912118	2831909475	2335849571	2155153163	1536837107	1613946895	1025681689	9.71759e+08	757582582	8.28385e+08	6.61164e+08	7.43577e+08	7.1233e+08	6.65471e+08	550517426	421404828	4.99595e+08	3.96323e+08	3.45542e+08	3.52891e+08	3.26602e+08	3.94395e+08	4.19977e+08	3.07512e+08	2.27429e+08	2.06185e+08	2.11781e+08	1.74427e+08
17	5	0	Control	27378923746	29202370400	17755950622	19295321075	15652651857	13201418254	15401142690	11596501026	10609163405	10049153029	8623079943	5534053975	4233794879	4381804179	3481612523	2862658533	2844014686	3234013889	3447413823	2793405635	2385983936	2157755175	1377173179	1269164743	1323654484	1003566931	8.26099e+08	688364553	9.05526e+08	6.98965e+08	7.61073e+08	6.73227e+08	480345204	4.94377e+08	4.57402e+08	4.33507e+08	3.89459e+08	4.40769e+08	3.6934e+08	4.32779e+08	388134281	3.12651e+08	1.91158e+08	1.95776e+08	1.64979e+08	1.82051e+08
18	5	0	Control	28300723311	28293034556	15927755950	15557260376	14742201037	13999170896	13910013657	10637662350	9867252920	9903166902	10473109248	4958872707	3804524522	3568433539	4081044412	2543730870	3259476496	4130499885	3358941487	2446832306	2737717477	2299014407	1241550159	1609010581	1455712611	9.17045e+08	7.55682e+08	6.56465e+08	8.68686e+08	6.66627e+08	5.81484e+08	6.14323e+08	5.18699e+08	5.28853e+08	4.68248e+08	4.86237e+08	353057661	4.59061e+08	3.93445e+08	4.35982e+08	3.22874e+08	3.82514e+08	188431658	1.94698e+08	1.70651e+08	1.96859e+08
19	5	0	Control	26010105103	26528866893	18839420128	15974712017	14718894233	12807994937	13234300186	13152792366	9856857879	9230743032	9293179533	5288662333	4465750789	4336991397	4377593745	2573324409	3241963732	3729958580	3343025352	2731197026	3058491404	2708739946	1549137493	1462468442	1207190472	8.71163e+08	7.76539e+08	6.78727e+08	7.23084e+08	7.00217e+08	7.15612e+08	585948798	5.8756e+08	5.75845e+08	5.16751e+08	4.23981e+08	4.12503e+08	4.68801e+08	3.32197e+08	4.48737e+08	3.30711e+08	325664131	2.03009e+08	2.16641e+08	1.88109e+08	2.09976e+08
20	5	0	Control	24043713702	21992732537	16841606493	17816989241	14989752627	13523563489	12093001719	10675579457	10460440916	9382361538	10217379590	5427381035	4551950797	4000400327	3708342184	2668400538	2794461524	3476160135	2890424050	2347705710	2596142410	2767671377	1592847670	1302997270	1353159910	9.67427e+08	8.15806e+08	6.25203e+08	8.13144e+08	6.32944e+08	6.19826e+08	6.43391e+08	5.57147e+08	5.71057e+08	5.31497e+08	3.72808e+08	4.66368e+08	4.41316e+08	3.25226e+08	4.69669e+08	3.29292e+08	330215689	1.93769e+08	2.21364e+08	1.73731e+08	1.72728e+08
21	5	0	Control	23912584083	21815204875	16246921528	17677990735	14267168886	12408169074	10366690551	9808344325	8907570028	9931220395	9121319055	5965581619	4535036995	4253443145	3442829494	3472883541	3038061012	3787305277	2792102943	2677205193	2323819726	2589831422	1354828678	1502365641	1051779026	1044626352	7.84975e+08	591553718	7.10596e+08	6.68597e+08	5.67657e+08	5.64567e+08	5.29926e+08	5.33998e+08	4.59817e+08	4.06365e+08	5.01697e+08	4.40351e+08	3.72969e+08	3.91501e+08	3.87345e+08	2.56232e+08	2.03423e+08	2.03775e+08	1.61955e+08	1.79593e+08
22	5	0	Control	23634310248	21985788953	15635173083	17919688676	16663136354	12884571542	11929160239	10744227685	8270487765	8506817705	7057065829	5935102201	3977984762	4280379907	3855369008	2840997698	3239042697	3589614658	3189835818	2666096453	2658689150	2645764513	1285661116	1508729282	1142515299	8.92832e+08	9.09719e+08	5.75527e+08	8.45807e+08	8.24747e+08	5.86487e+08	5.15638e+08	4.39108e+08	4.92355e+08	4.53709e+08	420814628	425295547	5.50218e+08	433805885	3.99901e+08	4.73743e+08	2.96152e+08	2.39692e+08	2.09387e+08	1.52687e+08	1.6413e+08
23	5	0	Control	24256916777	25454305924	17050822126	14993227168	13729645863	11032839551	12308404778	10490052693	9753475500	9201836320	7654355326	6597558833	4319883070	3686887088	4107082885	3054744719	3362664164	3612910145	2949333516	2879198850	2681742720	2345673490	1290589849	1623625160	1045760851	1098865501	9.0883e+08	6.44353e+08	7.5486e+08	8.13059e+08	626770920	5.33648e+08	4.59943e+08	5.03984e+08	4.81275e+08	3.93567e+08	3.82155e+08	4.74109e+08	4.36977e+08	3.82782e+08	4.26244e+08	3.17723e+08	2.28648e+08	2.06683e+08	1.76268e+08	1.39584e+08
24	5	0	Control	25233901620	28147022822	15850761862	16882995608	14515855210	11310644835	11858942988	8873078489	9400085812	8740650973	7688290292	5137788879	3947014242	3596710821	4052461475	3104518467	2923522444	3749175075	2914590260	3126313157	2449727697	2590091459	1628891373	1834339600	1085449698	1171744707	7.90469e+08	7.98892e+08	832050859	850795649	6.53323e+08	5.25542e+08	5.35871e+08	5.34363e+08	4.32564e+08	3.84004e+08	4.65262e+08	4.04506e+08	4.48427e+08	3.48292e+08	4.54855e+08	3.46299e+08	2.03275e+08	2.35905e+08	1.48042e+08	1.69543e+08
25	5	0	Control	24304922990	28866756442	19004227901	15379918080	13449019123	12940526449	11867308222	9695724811	10155414338	9267660688	8418229769	5434751726	3759990016	4360965421	3077146955	3126567721	2902216707	3521151969	3273934091	2536344799	2640256663	2263072823	1572643500	1786894969	991441013	1130516276	6.85718e+08	7.34119e+08	7.65265e+08	8.10476e+08	5.59744e+08	6.1502e+08	5.7093e+08	5.34963e+08	4.56311e+08	3.4902e+08	4.24397e+08	3.91445e+08	4.80025e+08	338222484	3.57294e+08	2.70609e+08	2.04047e+08	2.51405e+08	1.74793e+08	167133804
26	5	0	Control	26562160753	29129234023	16481539061	14753921458	13980184667	13275961720	10647560297	10481761295	7696066969	9338032341	9059292172	5397917813	3966560469	4716766047	3236144474	3823915227	2913064947	3609801624	2922422832	2362425300	2741785064	1751061287	1449141922	1495583905	1098190034	1016491125	9.81773e+08	7.68932e+08	7.32087e+08	629952587	5.63666e+08	5.90759e+08	5.79411e+08	5.06914e+08	4.31909e+08	3.48932e+08	4.07906e+08	361881617	4.20159e+08	3.81728e+08	3.82849e+08	2.28705e+08	1.82585e+08	2.12274e+08	1.71721e+08	1.6675e+08
27	5	0	Control	28026205337	28758625203	14665013018	16243535769	14160712775	14492851678	11606381167	11045729600	7978984975	7984417681	9306156177	5753463102	4485282890	4948997207	3960720218	3673068425	3042748947	3511139559	2721071160	2387751890	3007395299	2225479544	1677149483	1321207205	1212174424	1200692602	8.59871e+08	7.22473e+08	6.15333e+08	7.76364e+08	625557155	5.96889e+08	5.75692e+08	4.72142e+08	4.27119e+08	3.85756e+08	4.28959e+08	3.5122e+08	338314477	3.98564e+08	4.14075e+08	2.74825e+08	1.88966e+08	2.22956e+08	1.94665e+08	1.74952e+08
28	5	0	Control	29893736122	27583705900	17926350168	16806004985	14465174948	12806581351	12049040634	9436151993	9767723696	10548786867	10516641641	5725648825	4258026283	4605165325	4352695102	2974991737	2992286608	3460779524	2084930695	2049144502	3079786799	2282554023	1604542096	1552429004	1274660808	1223515625	7.67323e+08	7.04408e+08	6.17235e+08	7.6984e+08	6.75399e+08	7.31227e+08	5.78709e+08	5.83494e+08	518052770	4.36563e+08	4.03367e+08	3.64583e+08	3.49675e+08	3.21109e+08	371967818	2.80869e+08	2.07936e+08	2.29042e+08	2.03138e+08	1.84722e+08
29	5	0	Control	26850919140	25358587701	15519141015	17655203339	12633280113	11520202501	13370915948	10570399579	11016606574	9066057376	9968752655	5536089886	4488045373	3767168270	3978769209	3362315729	3616129569	3172022853	2455906823	2586680088	2632623014	2498881963	1608385726	1635826517	1399465212	1279435639	7.62269e+08	6.81593e+08	6.11245e+08	7.39539e+08	7.20264e+08	559536008	4.58676e+08	553133148	479019752	4.43215e+08	3.48403e+08	3.38518e+08	3.93293e+08	4.38394e+08	3.91666e+08	2.62917e+08	2.01187e+08	2.17255e+08	1.92965e+08	1.58293e+08
30	5	0	Control	27023427154	27555974630	15985084480	18132112262	13656142161	12157778217	13776303363	11104332477	8934276860	9026636230	8815361103	5939172112	4191468103	4341279685	3621578495	3801316675	3247460279	3138396272	3307070389	2943229149	2587493305	2271207710	1449987539	1620020246	1333580218	1116455169	7.70937e+08	7.45782e+08	7.39494e+08	5.99886e+08	7.21562e+08	6.57353e+08	5.17048e+08	4.50367e+08	4.13781e+08	430799222	3.6528e+08	3.41557e+08	4.40866e+08	4.24771e+08	406895689	316785168	1.90707e+08	1.85239e+08	1.88255e+08	1.53183e+08
31	5	0	Control	26344849000	23206050223	17484923416	15093210820	12093269628	11880541039	11635395188	10197830436	9246157962	10713427519	8267080083	6676885621	4541949279	4311439024	3606540690	3792676257	3101022396	3205481728	3112421996	3353390344	2505151363	2085909429	1314758390	1441270761	1384738981	1134676783	7.50678e+08	6.46411e+08	7.03517e+08	6.35497e+08	7.15074e+08	683632331	4.58206e+08	4.57539e+08	4.6804e+08	4.28675e+08	465551517	3.55173e+08	4.12142e+08	388876848	3.5604e+08	2.76193e+08	1.96003e+08	1.78602e+08	1.61853e+08	1.9352e+08
32	5	0	Control	20530076448	24304163566	16572485292	16468069183	11484907459	12837551982	11626266702	9532356323	8678558151	9655791696	7878081496	5870644106	4415176903	3671335190	2958072341	3613522603	3060092423	3371097308	3320127122	2673705579	2556341744	2281930159	1458796397	1419274744	1508409797	1171046356	7.22288e+08	7.36049e+08	699179863	6.8261e+08	6.70226e+08	7.0702e+08	468851924	5.22031e+08	5.2968e+08	4.05488e+08	4.65383e+08	401384139	353820917	3.58495e+08	3.64974e+08	304552504	2.47653e+08	2.12338e+08	1.63813e+08	1.86502e+08
33	5	0	Control	25927319378	26527317605	15261657266	16535602893	13474520144	10868502105	11685712740	10407114476	9433079199	9799164298	7007617386	5229110730	4034611865	3738305261	3361997981	3393312612	3297659434	3310230415	2920021473	2521559080	2385311485	2643280813	1354645953	1422010172	1132492256	9.17444e+08	770520758	7.52279e+08	6.85459e+08	650922753	6.37999e+08	7.48439e+08	5.94122e+08	5.72927e+08	5.69001e+08	4.41619e+08	4.41006e+08	3.44276e+08	3.99968e+08	3.6777e+08	3.45415e+08	2.89481e+08	2.42287e+08	2.09134e+08	1.70301e+08	1.85539e+08
34	5	0	Control	26805811199	23688455153	17129226809	20208622496	16095424674	10710899280	13474028939	10623445241	11518154944	9003848476	7456320909	5629663064	4112507288	3598951963	3774904065	2597337718	3115181083	3311929808	2978001214	2294127808	2704454596	2528419240	1615787673	1483792964	1145903013	1030499148	7.29626e+08	6.9563e+08	9.07504e+08	6.475e+08	7.11383e+08	730005389	4.88445e+08	4.92231e+08	4.68687e+08	4.25763e+08	4.7321e+08	3.98966e+08	4.01333e+08	3.75471e+08	3.88166e+08	3.13141e+08	2.43785e+08	224247911	1.7978e+08	1.70733e+08
35	5	0	Control	27996053192	24060448056	22924181691	17148521027	18803400366	11891822244	12142988444	11243337267	10431526166	8842822782	6949600847	5840767938	3353116424	3921341959	3801899883	2693955994	2858415546	3288414046	3198928243	2112009958	2352158704	2203362375	1670804585	1651003155	1333764951	1125919477	7.6396e+08	6.85969e+08	9.53871e+08	6.78273e+08	7.34891e+08	709978313	4.48648e+08	6.04454e+08	4.9139e+08	4.17973e+08	4.38695e+08	4.38434e+08	3.78799e+08	4.38346e+08	3.73851e+08	3.36764e+08	2.15252e+08	1.95122e+08	1.78728e+08	173273292
36	5	0	Control	24247284405	28494937834	23439415356	15998341033	15288374201	12218170203	11755804552	10310677377	10939594396	9562528315	7977091105	5633800633	3482998712	4513322690	3315416261	2629619628	2448624532	3192883739	2831784123	2448831938	2517936891	2219327996	1486886580	1451913393	1289990106	1149113191	7.75826e+08	7.01601e+08	9.17458e+08	729453248	7.31808e+08	7.104e+08	4.5557e+08	5.61937e+08	411999001	4.16146e+08	3.50329e+08	4.86295e+08	3.9421e+08	4.98413e+08	4.0625e+08	353798995	1.94098e+08	1.70895e+08	1.65957e+08	1.78882e+08
37	5	0	Control	24836347063	25213205491	18419092708	15704463462	15428540329	12520937739	13501978748	9477091261	11236468972	9440090246	6894200836	4731442899	4512763475	4265661029	3542499628	3076079563	2596266686	3117030648	3400361508	2914477130	2845692599	1884831754	1210681739	1638275127	1287721805	912579851	7.82718e+08	8.66203e+08	6.98412e+08	7.35079e+08	6.59648e+08	7.46603e+08	4.35084e+08	5.4043e+08	4.13316e+08	3.95213e+08	4.41464e+08	3.84081e+08	4.40464e+08	4.38605e+08	4.44051e+08	2.98202e+08	1.88452e+08	2.11211e+08	1.60232e+08	1.82254e+08
38	5	0	Control	24489518398	30671457740	19443941897	14059660471	14192249189	11066784564	12906375712	8908650684	10122166588	9480614084	6800739224	5665465602	4628991979	3609114841	3295460849	3324685860	2452980596	2948271070	3139314792	2823296690	2590118307	2006707759	1499037409	1770206301	1179135210	9.40166e+08	7.89685e+08	870094185	7.87403e+08	7.08826e+08	6.7199e+08	6.51903e+08	5.07387e+08	586810101	382094644	4.91226e+08	4.56002e+08	3.52246e+08	4.4239e+08	4.75106e+08	4.19395e+08	3.13265e+08	1.89639e+08	1.91647e+08	1.44994e+08	207211570
39	5	0	Control	31147547668	30998179214	21049233131	14216706018	14010363439	10230605769	13025574200	8575001470	8863130797	11317024040	7589832011	5267598065	3974052454	3668612435	3406964215	3548244312	2915755138	2302001793	3311717535	2976436175	2698017022	2142485384	1912147140	1727917030	1209828468	9.24748e+08	823584703	7.82379e+08	8.57297e+08	7.64027e+08	7.24957e+08	6.9078e+08	5.06133e+08	5.66505e+08	425416165	4.65757e+08	4.43129e+08	4.02824e+08	4.67675e+08	3.65938e+08	4.14056e+08	3.89085e+08	2.05298e+08	1.89823e+08	1.54164e+08	1.7449e+08
40	5	0	Control	30076402599	22535752839	20117167892	13633220707	12239701429	12129164073	13782956760	9136492052	6816966778	8930530430	6970592322	6008708210	4531880771	3231683757	4190209525	3795769252	3500352225	2317560707	2934637351	2794987620	2786451401	2012445234	1678707214	1468942102	1215880485	9.74974e+08	8.58347e+08	7.82849e+08	8.17253e+08	8.1228e+08	8.10705e+08	7.03699e+08	5.11085e+08	6.13496e+08	4.84308e+08	4.94995e+08	4.92551e+08	4.26021e+08	4.68877e+08	4.37766e+08	3.66826e+08	3.49134e+08	2.14784e+08	1.78606e+08	1.53993e+08	1.7341e+08
41	5	0	Control	26939544867	22565703793	20258102449	16643470875	12715623360	11226115137	13844644305	8770991033	8396403852	8232197936	7539354917	5195966932	4905438081	3814607265	4330751632	4528168670	2909666292	2215212164	2985296576	2573392409	2814724145	2248179851	1945542527	1636831846	1366290929	1091847897	9.96269e+08	6.41973e+08	6.88872e+08	8.78057e+08	8.67922e+08	6.63701e+08	498694237	4.92155e+08	4.32718e+08	4.46958e+08	4.15588e+08	4.47383e+08	401578487	3.60698e+08	3.66567e+08	2.73417e+08	2.18078e+08	1.94663e+08	1.72608e+08	1.60605e+08
42	5	0	Control	28539328854	21170073982	17884210817	16942514978	13493768819	13228590550	12982210193	8540912932	8615289654	7334874071	7211886660	4849633387	4994471515	4078051209	4463208117	4244960812	2862349803	2555823765	2563831626	2564786369	2526028224	2058932976	2092197522	1684994883	1291393273	1061811735	9.54893e+08	5.77751e+08	6.75675e+08	8.42623e+08	7.20287e+08	6.34401e+08	5.09749e+08	5.33499e+08	397179327	424869247	3.23454e+08	4.58308e+08	4.58148e+08	3.53119e+08	4.11752e+08	2.88932e+08	2.25405e+08	2.02691e+08	1.48315e+08	180266475
43	5	0	Control	29689078067	23832816326	20343712282	13852631253	13364861385	10337803847	14379868587	10144976207	9435808010	8853342964	8205892559	5255389215	5712176534	4615884685	4157223534	3323531041	2987386577	3490582056	2880978110	2236160929	2524678279	2647453865	1866621540	1619639801	1205504903	1001527053	875081069	6.63521e+08	7.9399e+08	8.33323e+08	7.17599e+08	6.78387e+08	5.96421e+08	5.29128e+08	4.47042e+08	4.23582e+08	3.12977e+08	4.51351e+08	4.68366e+08	380077138	3.93132e+08	3.1607e+08	2.41056e+08	2.02623e+08	1.61171e+08	1.82383e+08
44	5	0	Control	25580083978	25723388788	19018160092	13517250584	13342393856	11312199986	13880537572	8885249216	9004939423	9013940748	7738660868	5782077040	4935200160	4809894687	4317531273	3390554590	2983287733	3121492554	2874217523	2903654141	2331943987	2786896733	1687807364	1742731130	1184834070	1196350978	8.53006e+08	7.10243e+08	918064020	7.35292e+08	787912023	632742379	5.47626e+08	4.99878e+08	4.57827e+08	4.55648e+08	2.88637e+08	4.83428e+08	4.14244e+08	4.35703e+08	431336983	3.23132e+08	2.22741e+08	174710651	1.621e+08	1.63589e+08
45	5	0	Control	24905350124	28433788547	17657465806	12722189138	15718282506	11059621873	12428991194	9689357493	8445835720	9776578811	7027814792	4448063212	5119116075	4553834821	4342004206	3186256391	3454688828	2352236563	2855837876	3023181060	1981132755	2469052731	1880884348	1400941344	1185336404	1132159218	8.8712e+08	726412360	8.35902e+08	7.15057e+08	7.6533e+08	7.16807e+08	4.73443e+08	4.67482e+08	3.95946e+08	4.68622e+08	3.43843e+08	4.10323e+08	388690890	3.98501e+08	4.32104e+08	2.82962e+08	2.32003e+08	1.99322e+08	172226012	1.83507e+08
46	5	0	Control	26566625234	30984256050	17356673824	13204520296	15958314840	10804092540	10475994209	11025397440	7359393972	7874330326	8748107376	3945190265	3963184106	4887576880	3729993344	3064857555	3172608446	2628434410	2776675515	2804977537	2183796287	2157086117	1681894614	1634051072	1232213482	1139107246	9.52515e+08	8.00033e+08	6.66674e+08	6.44416e+08	719553942	6.72543e+08	4.695e+08	5.08893e+08	3.69207e+08	4.88038e+08	3.9673e+08	3.79292e+08	4.00765e+08	4.01342e+08	4.23834e+08	313561923	2.40797e+08	2.03164e+08	1.78176e+08	1.97898e+08
47	5	0	Control	29737544857	33010138774	20666961505	14604018314	17489161195	11284154542	11009866284	10187412429	7722570015	8115840990	8855940624	5172380381	3782478353	4249866269	3418490856	2930946887	3538438431	2565854308	2834363060	2939637575	2116553874	2615331639	1573407746	1282317039	1191106175	1030045581	986255235	8.599e+08	6.98487e+08	7.06348e+08	7.72376e+08	5.94155e+08	4.96956e+08	5.66305e+08	4.60696e+08	5.33216e+08	3.88253e+08	3.89262e+08	3.77919e+08	4.07578e+08	3.45997e+08	2.82804e+08	2.36579e+08	1.86003e+08	1.76965e+08	1.86844e+08
48	5	0	Control	21349110084	33197793469	21465967853	14472506287	15431240400	12092006159	12539574715	9222920806	8697779875	7500676797	7947600754	5050547574	3749373571	3998680220	3988663031	2659593186	2897317915	2423517145	2585585703	3484073481	2031889103	2156201772	1783096438	1368000486	1122170127	9.32507e+08	9.03645e+08	7.72038e+08	5.9169e+08	7.71571e+08	6.25239e+08	6.20068e+08	5.77535e+08	6.25512e+08	4.59891e+08	5.11702e+08	3.52406e+08	4.02249e+08	3.56802e+08	3.84056e+08	389394878	3.70212e+08	2.05491e+08	1.61181e+08	1.61669e+08	1.82456e+08
49	5	0	Control	29388087117	25066569439	18665035339	16207201159	14872983620	11509067452	14143012159	10372106284	9149916364	7349834289	8509853552	4897100592	3847173025	4040076080	3960264940	3165087859	3284653274	2701885914	2841527967	3624726775	2557724068	1743265873	1600614284	1350624139	1128793589	1111565697	8.53167e+08	7.33705e+08	729968833	645426534	7.24371e+08	6.34736e+08	586896724	5.69431e+08	4.4228e+08	5.17388e+08	3.63295e+08	5.02724e+08	4.43853e+08	4.93337e+08	3.36723e+08	2.89189e+08	2.27048e+08	1.94936e+08	1.96939e+08	1.78196e+08
50	5	0	Control	22695915109	28492098657	17165783561	14239343859	15531556092	11685407634	10903670469	11351574388	6814487715	8656458224	9667192319	4690833721	4084340748	4474133835	4290282819	2823564054	2731117854	2704594670	2812704460	3026455848	2764015775	1862181429	1470588946	1437417153	1261021461	9.34039e+08	8.80467e+08	7.41503e+08	7.1087e+08	752777829	8.22143e+08	581578071	5.2173e+08	5.1976e+08	5.07106e+08	4.53291e+08	3.75632e+08	4.57298e+08	3.94516e+08	4.19867e+08	3.11963e+08	2.71405e+08	250322348	245173714	1.74724e+08	1.7378e+08
51	5	0	Control	21924622678	27128648294	14856384543	14739828302	16004100749	11124196486	10940954806	11298441961	8409182113	9255705818	9513390834	4871530234	3730141665	4241339599	4623001289	3327570027	2917853393	2797404753	2928829180	2783043811	2626695234	2659577861	1505574162	1530784053	1243888534	1129792043	8.43341e+08	8.66128e+08	7.18868e+08	6.77012e+08	8.57462e+08	6.51926e+08	5.17045e+08	4.93073e+08	4.73364e+08	433359640	4.48798e+08	394964647	4.52162e+08	4.97709e+08	3.46152e+08	2.9837e+08	2.30445e+08	2.11008e+08	1.82474e+08	1.82089e+08
52	5	0	Control	24999241931	25109745154	17786595718	16075841785	15291254735	10984773747	13612608931	10606791771	10060197026	9262406921	10992843509	4454011885	4282035296	4461807662	4415937610	3587930536	2678458627	3574821171	2212247150	2309379644	2627252782	2718930943	1430430993	1518980012	1164102233	1038767382	8.08429e+08	7.9444e+08	7.19526e+08	6.77351e+08	7.63958e+08	838156289	625554497	5.88013e+08	5.13724e+08	3.84683e+08	4.45984e+08	3.99656e+08	4.07782e+08	4.80564e+08	3.41564e+08	3.24331e+08	2.20334e+08	1.79199e+08	1.90073e+08	1.66416e+08
53	5	0	Control	27819768736	22329432457	16022852615	18485370340	14080252966	13307916348	12615844296	9829462155	10537118298	8025874092	8840030312	4151435777	4791280111	4702092590	4451619156	3603883153	3032681667	3534391163	2319334970	2421659694	2240287761	2500403637	1475935880	1694254610	1086973680	9.673e+08	9.60132e+08	8.24467e+08	8.04814e+08	7.32141e+08	6.73171e+08	7.31191e+08	5.65974e+08	6.19093e+08	5.07753e+08	3.55162e+08	3.98611e+08	3.52178e+08	4.18118e+08	4.00833e+08	4.14313e+08	2.97685e+08	2.10872e+08	1.8557e+08	1.70417e+08	1.72445e+08
54	5	0	Control	30478864645	21925073704	13300552107	19174347275	12725518904	13229877086	11722878207	10889497346	8455070105	8749006425	9386385210	4667213083	3793962329	3993812833	4104314165	3359929766	3339370759	3609491060	2476700115	2476149695	2455220872	2218273466	1390237339	1717193117	1073024274	1022163833	8.72498e+08	7.41802e+08	747664772	7.70247e+08	7.73281e+08	6.7613e+08	6.34472e+08	4.69222e+08	4.09826e+08	4.10875e+08	3.54911e+08	411530650	4.29511e+08	4.32463e+08	3.91032e+08	3.07192e+08	221485878	2.11504e+08	1.44497e+08	1.7052e+08
55	5	0	Control	33591890326	22928540115	16326201713	17964510466	13552644878	11815026853	9602467277	10016303617	10273658231	9136217129	9625270848	4702677453	4476324828	4153133780	4364078307	3450687676	2960643768	3199846370	3074665057	2293009153	2838095036	2109572203	1517095741	1538059467	1160680792	1116150174	7.91256e+08	894174702	7.62478e+08	795106901	7.31707e+08	6.63377e+08	614343071	5.28593e+08	4.54376e+08	3.53899e+08	3.29921e+08	436087151	5.22331e+08	4.44493e+08	3.78443e+08	2.70316e+08	1.95423e+08	1.94756e+08	1.75176e+08	1.73212e+08
56	5	0	Control	25728431277	24653272041	20375221125	14415326543	12548985663	13306135780	12853273268	9550882182	9496893868	8764092477	8075483729	4722367971	5014623303	3930556967	3804917158	2996638358	2916016179	2911326714	2863771101	2621683109	3277947790	2192755855	1419411671	1673319316	9.80019e+08	1201909257	7.87467e+08	6.89146e+08	8.25965e+08	7.90579e+08	7.79018e+08	5.50402e+08	5.60639e+08	5.26388e+08	4.05411e+08	3.64865e+08	3.86828e+08	4.84963e+08	375988774	4.68314e+08	4.24532e+08	2.97825e+08	1.71286e+08	2.03201e+08	1.66434e+08	1.95388e+08
57	5	0	Control	26828900851	22976532935	18788299132	16404627423	11331795157	13704740493	10796022043	11449026680	8972419514	7967691611	7791211294	4411143749	4891988462	4645267707	4299487375	3026884848	3119554771	3742026743	2517764448	2833813682	3155992231	2028389760	1260294711	1543390111	1028772979	1304263886	7.54166e+08	6.68838e+08	8.18175e+08	7.20402e+08	6.85164e+08	6.55715e+08	4.93798e+08	4.80363e+08	3.97442e+08	4.05866e+08	4.10376e+08	3.96724e+08	3.7065e+08	4.16728e+08	3.60061e+08	2.74098e+08	1.89861e+08	2.0413e+08	1.56807e+08	2.12621e+08
58	5	0	Control	22952220396	25515975884	20496738743	14772271693	12471998788	12130818983	12812270214	12024865309	10426677871	8569593437	8938463111	3669189361	4177876092	4516245482	3872223843	3209931991	2912901743	3631760699	2631649666	3203251070	2674294260	1885964964	1484242955	1428416163	1366297948	1182737323	6.09628e+08	662235706	7.52905e+08	679167214	6.66485e+08	7.05119e+08	5.16388e+08	4.39886e+08	3.85508e+08	4.39373e+08	3.84173e+08	3.62885e+08	3.27529e+08	3.91371e+08	3.59815e+08	2.91661e+08	1.82955e+08	1.58174e+08	1.42644e+08	1.99834e+08
59	5	0	Control	26472558116	22790407997	15919436789	16794445660	14041662127	12600864300	11042585983	9728522660	8726452689	8071792694	8040612295	5080411251	4530509679	4276704755	3823359417	2978669489	3490941224	3735781221	2826761996	2613429189	2474881471	1983332481	1374272287	1343327163	1083858241	1313746594	7.12083e+08	6.18057e+08	7.84305e+08	7.67369e+08	6.5145e+08	647900425	5.35523e+08	4.21433e+08	3.83319e+08	5.03431e+08	4.25925e+08	3.54083e+08	3.88507e+08	4.4155e+08	3.02242e+08	2.25371e+08	1.90545e+08	1.52211e+08	1.75073e+08	2.17897e+08
60	5	0	Control	27984607893	25275401911	17411046979	14439661177	15768721339	13496313892	11466265924	9478387342	8535768068	9677203199	8991701506	5289809589	5078278096	4403085583	4706217539	3559115392	3054079023	3166421544	2864951383	3419746588	2731766054	2406522292	1394106983	1325621700	1102511810	1173850257	7.41997e+08	6.62662e+08	7.4515e+08	7.96968e+08	6.29899e+08	5.81203e+08	4.74908e+08	4.26981e+08	4.43283e+08	4.87521e+08	4.30549e+08	4.15099e+08	3.87737e+08	4.35257e+08	345300303	2.79473e+08	1.74539e+08	1.75015e+08	1.85952e+08	2.16381e+08
61	5	0	Control	24822656730	23598278167	16697685364	10937759966	14008279252	13067396269	12352689155	10491417682	9406284254	9532548247	6692682716	5307935758	4089396832	3990431364	4443103437	3780258514	2834231128	2833442928	3207150817	2500464780	2251002246	2639840941	1496711044	1564612809	1196936182	1256548655	7.92714e+08	6.80662e+08	5.77483e+08	6.75087e+08	6.19457e+08	5.40915e+08	4.89024e+08	5.56012e+08	460408255	3.78221e+08	3.94993e+08	3.76901e+08	3.11484e+08	4.95985e+08	3.96311e+08	2.58323e+08	1.64424e+08	1.88525e+08	174373437	1.72662e+08
62	5	0	Control	27900511676	25982178653	16037329580	10880286007	14935668937	10736931509	11894581709	11009469128	10463745327	10288656244	7604406336	4152004454	3850667897	3068840568	4572579196	3795858918	2544643435	2949606745	2778550300	2165178019	2753922460	2121382091	1574517784	1676952642	1059301499	1130011012	8.82434e+08	6.71905e+08	6.01668e+08	7.21534e+08	784614901	7.17143e+08	540036848	5.74324e+08	4.17145e+08	4.66356e+08	4.18774e+08	4.01498e+08	3.59121e+08	4.49663e+08	4.64099e+08	2.62497e+08	1.85339e+08	1.77795e+08	1.56768e+08	1.89649e+08
63	5	0	Control	23253575354	28404983635	15415439907	13126536448	16091203155	11389127990	11718985684	9111943825	11421048760	9538992518	9193864131	4019478469	4421142886	3712901876	5036287508	2991233854	2868236592	3039778928	2522665920	2469306682	2535396413	2458681087	1430314149	1599269188	948937940	1153700929	8.48758e+08	7.64497e+08	6.44819e+08	7.52665e+08	7.70299e+08	6.5911e+08	5.35805e+08	4.9488e+08	4.31613e+08	4.55866e+08	4.13395e+08	442688447	3.37134e+08	3.91211e+08	4.07464e+08	2.89462e+08	2.02483e+08	1.91397e+08	1.7575e+08	1.83949e+08
64	5	0	Control	30707159400	24508324365	15764418118	13938002788	15288347362	10524127010	10991341457	10291962965	11992811551	10435119270	8122986395	3571789852	4584292050	4346289992	4527365724	2855219127	3145462392	3346840247	2229695113	2418777255	2070722671	2259432047	1465810297	1805438111	9.24924e+08	1083275506	827775669	6.62821e+08	7.44e+08	7.48946e+08	8.3578e+08	5.43053e+08	5.73239e+08	3.8762e+08	3.95264e+08	405155711	3.47121e+08	4.59073e+08	3.96933e+08	340037108	3.58934e+08	3.20994e+08	2.06355e+08	1.75834e+08	1.68044e+08	161703678
65	5	0	Control	30472208515	29551140742	16718299021	14544547173	14400497730	12061498423	9485875509	10458106688	9761871365	8979095145	7587427511	4469899675	4004564139	4149042188	3981173116	3049543070	3080787698	3492477283	2894314249	2495835510	2160682265	1785235948	1716681741	1622844052	1034758072	8.17109e+08	7.54548e+08	7.43492e+08	7.636e+08	6.89214e+08	7.13873e+08	4.65918e+08	6.44038e+08	3.70896e+08	4.3622e+08	4.61514e+08	3.69603e+08	4.46376e+08	3.85029e+08	3.69136e+08	3.68581e+08	3.23138e+08	2.16875e+08	227589001	1.82437e+08	1.55085e+08
66	5	0	Control	27994299071	23250575487	19507795061	14505651515	14955167392	12423939352	10692749677	9155949017	8877589549	8613602283	7550838892	4385345216	3942939573	4291120987	3928483154	3431267770	2840254147	3661468480	2839383613	2512862220	2540736228	1919377567	1785114238	1431963057	1090575124	1087809250	6.27404e+08	9.06114e+08	7.17999e+08	7.30416e+08	7.50264e+08	5.85654e+08	666349287	4.60325e+08	4.1915e+08	4.95219e+08	4.69439e+08	425857150	4.51438e+08	3.69544e+08	4.03838e+08	3.13215e+08	2.3186e+08	2.13116e+08	179861029	1.61866e+08
67	5	0	Control	30684804670	22918859493	18984142694	15324704054	15837195373	13857271735	10868275908	10011324309	10676613498	7992043045	8008310038	4942699306	4163637984	3873486835	3046797020	3741184940	3127092385	3208009902	3213280414	2606901763	2521679139	2262290212	1802831249	1423062695	9.9083e+08	1236419119	5.9573e+08	7.808e+08	6.58106e+08	7.03393e+08	7.62264e+08	7.22824e+08	6.79745e+08	4.85909e+08	3.9474e+08	4.55105e+08	4.34089e+08	3.98736e+08	4.43068e+08	472132598	3.95902e+08	2.64473e+08	2.01737e+08	2.18526e+08	1.60557e+08	1.80457e+08
68	5	0	Control	30916233193	29330136994	15158249318	14339471802	17550640248	14701054232	9810732700	10606130297	10461413984	7672842975	7687240650	4263288883	3793134157	3565367999	3552145101	3926997381	3255272875	2591709723	3116597816	2803528113	2330066074	2585668932	1625088316	1715212789	9.0519e+08	1053827644	7.19902e+08	7.56798e+08	6.56658e+08	7.07515e+08	6.95143e+08	6.34733e+08	6.84612e+08	476680471	3.69264e+08	4.803e+08	4.63618e+08	4.37417e+08	4.46249e+08	430434026	3.60299e+08	2.62527e+08	1.73127e+08	2.0617e+08	1.81514e+08	198372226
69	5	0	Control	26549274659	34581269252	17407340027	15262170550	13195697754	11907578639	10771444965	10721553246	11129367797	8899082983	8548826482	5151257641	4557145924	3420323580	4016123779	3236425183	3480354604	2869163769	3188945348	2603208052	2229287759	2619169723	1703863237	1492603109	1054609013	1330392636	7.56203e+08	7.28352e+08	6.58389e+08	6.58837e+08	7.03638e+08	6.1775e+08	648713209	5.58799e+08	3.9463e+08	5.41883e+08	4.78365e+08	435032721	4.22464e+08	3.99377e+08	3.43455e+08	2.76057e+08	2.03808e+08	188940745	1.86721e+08	1.8096e+08
70	5	0	Control	23435853325	29364385537	16900557203	15676138743	13579759838	12891918631	10804610504	9904507091	9572996760	8721080024	7946606966	5212863851	4266199907	3843809473	3968608576	2949304922	3709223338	2673870000	2806164100	2256246995	2324069332	2613645131	1744144192	1627012256	1094634921	1071198416	6.74454e+08	7.95093e+08	7.56133e+08	6.56034e+08	7.5313e+08	6.76728e+08	6.1665e+08	6.09565e+08	4.32117e+08	5.09533e+08	4.59133e+08	4.12252e+08	378389168	3.67827e+08	3.72764e+08	2.89036e+08	2.05931e+08	1.70694e+08	1.72186e+08	1.79666e+08
71	5	0	Control	27082333158	30938870594	17131289561	14469209509	15909276594	11872778058	9888169932	10660929868	8812929026	9448792310	9723700392	4759540738	4053203847	4129156833	4472384819	3592596231	3957252436	2907039711	2923548477	2265506559	2335567816	2593072065	1605091066	1333587622	1112923009	992618019	7.76244e+08	8.60877e+08	7.60712e+08	6.21234e+08	7.85443e+08	6.02658e+08	599892525	5.62615e+08	4.06457e+08	4.73912e+08	5.13647e+08	4.65946e+08	4.02371e+08	3.8404e+08	3.98458e+08	2.53729e+08	2.25793e+08	1.97108e+08	1.66597e+08	1.59355e+08
72	5	0	Control	24039626371	27159102402	18242406427	12586831923	16539971853	13931495018	12594950336	9367860134	9404538208	8512410735	9080856091	5808192704	4401435385	4084657018	4005947438	3384036491	3635823868	2863675869	2570173708	2441544589	2507409042	2346897963	1657595947	1290230288	9.84488e+08	9.43531e+08	757236078	766889142	7.33757e+08	6.84079e+08	7.15207e+08	5.43392e+08	5.85926e+08	5.23864e+08	4.23412e+08	4.16633e+08	5.97007e+08	372547227	3.93121e+08	4.45138e+08	3.79226e+08	2.72468e+08	2.50788e+08	1.79533e+08	1.63982e+08	1.40246e+08
73	5	0	Control	26706994040	25839643279	17917212220	12493363576	16708303038	11551074900	13039669592	9391458968	9781989287	7562860676	9603603890	6433662577	3994281255	4312657673	3280140206	3017759337	3165936488	2789893306	2958751910	2439856372	2646766040	2228853831	1501720550	1564254918	1153546639	1063442163	7.09067e+08	6.67009e+08	6.94425e+08	7.03203e+08	7.16401e+08	4.35368e+08	6.18293e+08	5.04071e+08	5.50347e+08	4.53482e+08	5.29203e+08	4.04474e+08	3.8753e+08	4.7165e+08	3.30918e+08	2.82964e+08	2.29112e+08	2.20845e+08	1.91403e+08	159531962
74	5	0	Control	28420836294	21939731392	16447283375	16134337800	15857520340	11062354178	12744263256	8511437248	9842478445	9854663333	8289688264	6775416767	4968066429	3805144911	3109680655	2600242449	3100065651	3068365731	3232951362	2405649923	2447972442	2356879647	1354588569	1368936737	1252101150	9.57234e+08	7.16149e+08	6.17456e+08	6.32247e+08	7.92579e+08	621111489	5.1233e+08	6.77145e+08	5.44375e+08	4.86515e+08	4.76709e+08	4.65246e+08	532947928	386092455	4.16983e+08	3.26473e+08	309824500	2.19961e+08	2.21031e+08	1.68469e+08	1.6688e+08
75	5	0	Control	24803289240	27686087794	17788256015	17146632247	13823452997	11020140991	12609162721	11248921452	10520689880	7971550635	8895402705	6147588459	4621270465	4373626637	2865167448	2916026536	2799723037	3286707677	2920710694	2351844060	2478640956	2459162577	1394270995	1444094268	1252139387	1048033881	7.71931e+08	7.88158e+08	7.58867e+08	7.88353e+08	5.8248e+08	6.15726e+08	677748592	5.68997e+08	5.69033e+08	4.82343e+08	4.57339e+08	4.42284e+08	3.69466e+08	4.43824e+08	4.22615e+08	3.35367e+08	2.09328e+08	2.38905e+08	1.76631e+08	1.89585e+08
76	5	0	Control	23628284841	22102140866	16608523362	15333284083	14152952043	12010788898	16283009780	11334507612	9953990776	7465200536	8456869760	6027239840	4143812902	4374273767	3523759278	3329938117	2698397081	2996389604	2805548977	2145714702	2113680902	2603910998	1543452711	1507306776	1241587493	1014904060	6.95469e+08	7.65403e+08	7.23792e+08	7.59307e+08	5.99156e+08	5.3596e+08	5.99363e+08	5.34807e+08	4.97163e+08	4.76873e+08	4.54941e+08	3.96102e+08	4.33779e+08	4.8932e+08	3.65889e+08	2.89605e+08	1.95027e+08	2.05273e+08	1.98758e+08	1.58753e+08
77	5	0	Control	26534502046	20391101302	18360259977	18325023012	14205075659	10862542875	14846704898	13066215620	9796771053	8173920964	7460920117	5218970036	3575423344	3915132376	3518809104	3742904878	2738643524	3136501717	2091949246	2122408131	1903680794	2260393756	1519540560	1703752097	8.16545e+08	1037978914	7.63615e+08	6.95059e+08	7.12144e+08	8.07063e+08	6.96436e+08	4.98293e+08	563590352	5.41995e+08	482467211	5.86319e+08	4.09952e+08	4.29748e+08	4.59976e+08	5.19102e+08	3.50479e+08	2.85183e+08	1.89454e+08	2.10335e+08	162767651	1.7783e+08
78	5	0	Control	29145368405	21792927636	18378702127	14330847678	15054902593	11265104633	14339507856	12549653263	10039235595	8193228832	7207565388	5215794350	3290739283	3963982475	3980910470	3074459711	3027141171	2719555468	2235349516	2334686007	2089088618	2205375565	1735764300	1596553297	8.2529e+08	1317242479	7.52823e+08	6.61625e+08	8.96653e+08	9.25258e+08	6.16178e+08	5.34696e+08	4.50459e+08	5.14522e+08	5.10237e+08	5.60224e+08	4.63109e+08	4.05593e+08	4.59221e+08	4.31676e+08	3.63082e+08	2.55866e+08	2.07872e+08	1.87163e+08	1.74815e+08	1.56595e+08
79	5	0	Control	26066735136	21510915469	16642718756	14314180939	13879474811	15361382185	14069231984	10880758968	9850141044	9829646799	8299340146	4928224989	4354566926	3962641834	4920197736	2659083686	2790456098	3074859458	2897680072	2324974588	2022397358	2295459109	1647927496	1296032911	1046355819	1064804004	7.37753e+08	712357248	8.32504e+08	7.40571e+08	6.10308e+08	5.26739e+08	499050454	5.72887e+08	4.99113e+08	4.74114e+08	4.77389e+08	3.73251e+08	4.45715e+08	3.7528e+08	4.25605e+08	3.06154e+08	2.09911e+08	1.8884e+08	1.73021e+08	1.59809e+08
80	5	0	Control	26971695932	25065334489	16019438871	16003885131	11617405594	12815601836	12481358576	9177528493	9723731370	9523665523	9328925395	5891059838	4236588630	3883468573	3992189138	3528124062	3474035217	3013262361	2719860718	2158098397	1982320441	2508092590	1502313300	1334419893	1042792873	1019566242	7.69178e+08	9.58285e+08	7.07865e+08	6.25725e+08	5.84025e+08	5.37365e+08	4.97842e+08	5.23092e+08	4.87866e+08	4.60136e+08	4.31303e+08	3.78507e+08	4.05883e+08	3.39949e+08	3.92033e+08	2.65921e+08	2.527e+08	2.15603e+08	1.83875e+08	2.08203e+08
81	5	0	Control	26722939680	25418416150	17206489061	15930800783	13380727549	14306360650	13144751428	10627985242	9396754380	9493306318	7909104018	4978272910	3938619855	4511579194	4043041537	3473087774	2871786652	2862183223	2725247103	2462763598	2501190751	2132448752	1555577757	1385015579	1125451748	1079850396	8.30898e+08	817844789	7.05175e+08	6.85082e+08	6.69453e+08	4.8594e+08	6.69792e+08	4.9354e+08	4.79745e+08	381486305	4.46837e+08	3.95922e+08	4.44118e+08	427849846	4.30605e+08	3.69186e+08	2.65133e+08	2.30967e+08	1.67914e+08	205944309
82	5	0	Control	26641389865	23475395570	17808721012	14159302991	12735318803	12077163190	12618983568	9775168386	9028713394	9583409614	9573797312	5630175819	3997481588	3349828696	4229328240	3214548147	2753432414	3096288513	2854203853	2331610940	2561526418	2486168679	1760157775	1368853963	1017608007	1118015586	8.97209e+08	7.83134e+08	8.9355e+08	7.67493e+08	7.03019e+08	6.25205e+08	6.14416e+08	5.07093e+08	4.16062e+08	3.84674e+08	5.08604e+08	3.91999e+08	4.93166e+08	4.38767e+08	4.41259e+08	309531322	2.41719e+08	2.13819e+08	1.50323e+08	2.04626e+08
83	5	0	Control	22554876969	22654136651	17929554417	14622702934	13164965837	13262929191	10900782231	12184183619	9193075335	8116804494	10774966248	4650388529	3575620216	3423199407	3903929035	3503682937	2434847905	2848581336	2646191802	2326819002	2865189217	2136159224	1614855920	1498831208	9.69893e+08	1134012168	7.36266e+08	672794841	7.86763e+08	6.75832e+08	6.74766e+08	6.06152e+08	5.28931e+08	4.38236e+08	5.43587e+08	4.34534e+08	3.8642e+08	4.44638e+08	362994900	6.05503e+08	4.42184e+08	2.60439e+08	2.09848e+08	2.53052e+08	1.56282e+08	1.72684e+08
84	5	0	Control	24300152858	21582747578	20175422395	14063320209	13212458392	14575864687	11729900747	11566724092	9240572791	10570505777	9028971504	5767896420	3111285136	4004699369	3812826673	3516399506	2708333219	2858390140	2215646344	2165731198	2637711233	2377291463	1415191586	1729511694	1076008860	1143330920	7.9429e+08	6.72539e+08	6.76532e+08	7.46309e+08	6.83306e+08	6.0801e+08	5.62013e+08	5.45504e+08	478497161	3.85161e+08	3.60101e+08	4.58162e+08	4.26612e+08	560521060	4.32273e+08	2.54221e+08	1.79306e+08	2.46314e+08	1.77e+08	1.66918e+08
85	5	0	Control	24017645048	25007490670	20037361912	14727845054	15359285922	13869877148	12206985124	11561959521	7708984522	9036026484	9945250053	4940211328	3451356820	3962344978	3925186937	2897970934	2871604339	2800962305	2124220627	2212013451	2488999022	2362775944	1429792242	1258666946	1085106886	1275685563	7.10142e+08	7.08645e+08	7.67646e+08	888336757	7.46886e+08	5.53084e+08	5.8453e+08	5.03645e+08	4.81706e+08	4.38795e+08	3.92743e+08	4.34552e+08	3.73984e+08	4.39874e+08	4.54289e+08	2.36683e+08	1.73615e+08	2.348e+08	1.71925e+08	1.49164e+08
86	5	0	Control	22329674973	22863253836	20828799540	14774930985	16512381827	11005757923	13278042709	11338274108	6993980238	9109577852	8806668081	5142814381	4545446038	4149776604	3482419631	2622597322	3042717664	2768657505	2307611079	2509030614	2368891922	2259721264	1390156664	1196442214	1116768642	1240049865	8.04183e+08	7.23492e+08	678813297	846852551	8.07007e+08	6.98643e+08	4.99666e+08	5.79169e+08	4.72777e+08	3.66175e+08	4.65346e+08	4.07787e+08	4.33302e+08	3.56985e+08	5.00185e+08	2.56583e+08	2.3106e+08	1.99788e+08	1.56146e+08	1.40504e+08
87	5	0	Control	21647888802	28890233802	17399113340	15285722609	14158873845	10181146501	13622588145	13794269435	8434550061	8671460178	9464388443	5518483532	3937439085	4450207841	4507471357	3214732403	3450381383	2882001510	2334805127	2767684544	2305664274	1979713802	1565453696	1291012132	1325606673	1067214541	7.56283e+08	7.01871e+08	6.92078e+08	6.83774e+08	6.93064e+08	5.86865e+08	4.69269e+08	5.53483e+08	4.73172e+08	3.64254e+08	4.69738e+08	4.13137e+08	408621608	350487410	4.41874e+08	3.42488e+08	2.15474e+08	1.75228e+08	1.73194e+08	147435817
88	5	0	Control	23707822410	21606074891	16602676373	17486122611	13181245315	12054097627	13411524923	12211007794	9573380042	7923501203	7438724736	5024687116	3502831472	4534509725	4088412432	3776239768	3306682422	3035252245	2453743176	2756574032	2517437647	2194728197	1627845313	1617923527	1390894727	1054041223	7.93342e+08	7.33487e+08	7.36034e+08	7.26092e+08	5.70123e+08	5.4328e+08	5.99924e+08	5.026e+08	373839253	4.04621e+08	5.0974e+08	4.05017e+08	4.6258e+08	3.39013e+08	4.08578e+08	3.1074e+08	1.92723e+08	2.1234e+08	1.89408e+08	1.58803e+08
89	5	0	Control	25754203315	25110945067	15018032592	14089232531	15353997603	12007308872	11880994101	10221194075	8932324168	7821422094	8463922962	4492352475	3976361214	4699229265	3483050004	3692732329	3635341887	2767368174	2737171290	2764622795	2488259953	2435052402	1377976955	1199742531	1361888660	1085807154	778402605	7.85266e+08	6.2649e+08	8.26563e+08	6.20224e+08	6.20704e+08	5.67078e+08	4.43416e+08	386803474	4.75759e+08	4.71141e+08	4.81855e+08	4.3788e+08	402873748	4.40037e+08	3.49903e+08	2.037e+08	2.18751e+08	1.86543e+08	1.6307e+08
90	5	0	Control	22123899122	25208774283	14510246366	14129074506	14455808347	12594380793	10942194120	9576588700	8590101545	8024828669	8079856735	4078203009	4275447621	4655054951	4040447313	3193854386	3541985043	2874685135	2816840025	2688437957	2605498128	2456420912	1583711511	1308066209	1143323363	9.18029e+08	7.47239e+08	9.36014e+08	6.34245e+08	8.09021e+08	5.80971e+08	6.56558e+08	6.11174e+08	4.33167e+08	4.4273e+08	4.02605e+08	4.23464e+08	4.51302e+08	3.39869e+08	4.19363e+08	4.44176e+08	3.3646e+08	2.14182e+08	1.95966e+08	1.58947e+08	1.97939e+08
91	5	0	Control	26517615377	22351896294	19229733482	14666541543	13938796546	12043073259	11396450897	10717043854	9296182839	6845610676	8258870471	4891698126	4518377119	4625212426	3635162903	3591443127	3587512912	3396513468	3127720533	2656897463	2146124661	2275304543	1438417251	1213622218	1144342441	1080133100	7.25323e+08	7.00119e+08	7.92934e+08	8.59756e+08	6.59781e+08	687558308	507227974	4.73426e+08	4.39246e+08	4.4986e+08	4.55564e+08	4.94088e+08	3.58266e+08	4.08108e+08	4.56718e+08	3.60078e+08	2.06037e+08	223825152	1.43953e+08	1.82615e+08
92	5	0	Control	25080331715	23150098568	17652086176	12026656314	14424003961	11151551326	10600589100	9893685133	9092469171	7553504912	9233961599	4386276814	4100287173	3703320492	2703515134	3651330012	2829548281	3198145364	2558735126	2544561447	2405889215	2127969596	1521070400	1589036472	1128560087	1095275090	8.22111e+08	8.19305e+08	8.3455e+08	7.66631e+08	7.09215e+08	7.14437e+08	4.87684e+08	4.68766e+08	4.07896e+08	4.07669e+08	4.16352e+08	4.52913e+08	4.33941e+08	4.2216e+08	5.06371e+08	308967589	1.77136e+08	2.16991e+08	1.65157e+08	1.95613e+08
93	5	0	Control	22136333344	28033870424	20391866289	15030254650	11780595558	11184885297	12482984595	10395734431	8832219963	7620758043	8354239051	4715572712	3669636822	3591124842	3537737825	3698064917	3036183713	2969982413	2807323846	2194618176	2495606619	2002376693	1431422732	1459011932	1073003902	1132018241	8.23548e+08	7.67677e+08	8.21572e+08	7.24044e+08	6.95161e+08	551096456	5.42396e+08	4.52175e+08	471865565	5.21284e+08	3.3669e+08	467773186	4.24944e+08	3.78168e+08	4.35008e+08	2.92218e+08	2.07471e+08	2.07288e+08	1.60314e+08	2.18243e+08
94	5	0	Control	24888958664	27672423394	16193932435	16941946526	12953339877	13251646570	13148346916	12663573471	8266758242	6678669788	6973125005	5095800801	3361550511	3571020725	4005914047	3557479099	3205288903	3297136186	2739861224	2108491453	2315866660	2205508608	1424437616	1280372304	1198893299	1118242731	774155195	6.24342e+08	8.17937e+08	7.34847e+08	6.85833e+08	549504744	5.29794e+08	5.16729e+08	4.26767e+08	4.67094e+08	3.38505e+08	4.09278e+08	4.46259e+08	4.31803e+08	4.51335e+08	3.09055e+08	195876470	198055613	1.55307e+08	2.26349e+08
95	5	0	Control	27826700170	23622780432	17166993481	15794016936	13777960718	14119580277	11899594674	12999285969	9225978410	7450062592	8167628910	6472117794	3889571730	4132140174	3898450489	3525651287	3251314108	3422786767	2319785685	2513322957	2128091800	1849832363	1290667367	1449827514	1192544497	1101585211	6.89859e+08	7.73577e+08	8.50324e+08	7.31918e+08	6.93839e+08	572981468	4.29042e+08	4.8005e+08	4.82451e+08	3.91884e+08	3.89492e+08	3.92561e+08	4.85449e+08	4.19128e+08	407293595	3.36341e+08	1.95631e+08	1.99492e+08	1.65149e+08	2.04095e+08
96	5	0	Control	28537632085	24542922786	18787143367	15038269901	16701033593	13906483452	10634408088	11542817836	7749700586	7045730695	7588374528	6083016823	3887766572	3859835542	4252821634	3206725452	2828810120	3005853404	2687416040	1952208325	2314249017	2037032794	1732399876	1670158482	1152003528	1209524304	7.35057e+08	7.6681e+08	7.45752e+08	6.60936e+08	5.82443e+08	6.14596e+08	5.18962e+08	4.31651e+08	4.8141e+08	4.71073e+08	4.00448e+08	4.05221e+08	4.72145e+08	4.34776e+08	4.06723e+08	2.81605e+08	179518578	1.83434e+08	1.67885e+08	2.02779e+08
97	5	0	Control	23256250187	24915340417	18311932821	13582235392	16501884980	14428358708	9556692769	11436302086	7718063740	7864346104	9291089688	5785332464	3674229061	4000860487	5107084158	3488462894	3186224722	2814455239	2570910267	2519807386	2421007246	2328507459	1685279127	1851852403	928767035	1124330726	924571935	811185649	6.71625e+08	6.70088e+08	6.09121e+08	632283403	5.15141e+08	5.56809e+08	4.64467e+08	5.49907e+08	4.70001e+08	4.42247e+08	4.73954e+08	4.17643e+08	4.47979e+08	3.00764e+08	2.08673e+08	1.8918e+08	1.48562e+08	1.9466e+08
98	5	0	Control	24268915977	24957553540	22272233215	12331033505	14443196769	14588751580	12334739304	12790769649	8725815684	9757356481	11391758366	5284329655	4487888521	5021705199	4290723186	3125577561	3137744689	3038247124	2502796018	2447278631	2507702127	2549818132	1679538244	1825712438	9.67117e+08	1131452142	1094247003	8.09243e+08	624475763	7.58068e+08	6.19134e+08	6.00195e+08	5.84353e+08	5.39294e+08	4.35652e+08	4.10559e+08	4.32922e+08	4.32356e+08	3.82458e+08	4.47805e+08	4.36013e+08	2.90857e+08	2.14326e+08	2.28375e+08	1.40539e+08	1.86018e+08
99	5	0	Control	23853894167	28217350573	16850817400	14199208039	13193647085	13117701338	10162218065	10838963835	7924068010	7825316510	11043686480	5783958578	4520975361	4638578122	4505022334	3719903614	3360628433	3296926387	2782535413	2869564257	2201956897	2452545906	1853527563	1795566770	1100582273	1092200222	1013341171	7.62801e+08	6.832e+08	6.99436e+08	6.2656e+08	6.43639e+08	6.7459e+08	6.18653e+08	3.9956e+08	4.68384e+08	4.41536e+08	4.2018e+08	3.36389e+08	5.05221e+08	4.65835e+08	2.85182e+08	2.44054e+08	2.01224e+08	1.41063e+08	1.81734e+08
100	5	0	Control	21049838940	31621676448	16723709552	13968794566	15785199740	13030548274	11262392132	9627688942	6793007323	10256064446	10514922509	5683610266	4182227531	4400401353	4013571979	3503183994	2880704166	2840716424	2899151712	2958471620	2547561515	1996693185	1598598073	1809903367	1235711065	1009056010	9.53188e+08	6.12493e+08	6.6976e+08	7.30891e+08	694084737	6.13077e+08	6.42892e+08	5.67142e+08	4.01335e+08	4.91829e+08	3.94798e+08	3.99307e+08	393384459	491365996	4.54326e+08	3.0753e+08	2.48031e+08	2.13588e+08	1.84707e+08	1.95764e+08
1	6	0	Control	26231382016	25141561034	17569953317	15372034690	14300401471	12364541848	11832349525	10331661760	9247749094	8753316508	8146707949	5190988205	4217916348	4139276179	3927367864	3271869623	3135625896	3052719858	2712971174	2551284071	2429864630	2196613078	1602246027	1539027161	1142231637	1087983290	7.86649e+08	7.60359e+08	7.30539e+08	726275559	6.916e+08	6.12821e+08	5.54135e+08	5.25039e+08	4.62427e+08	4.4691e+08	4.31548e+08	4.243e+08	4.2188e+08	4.07917e+08	3.91716e+08	2.94788e+08	2.06436e+08	2.01231e+08	1.75036e+08	1.72807e+08
2	6	0	Control	26231382016	25141561034	17569953317	15372034690	14300401471	12364541848	11832349525	10331661760	9247749094	8753316508	8146707949	5190988205	4217916348	4139276179	3927367864	3271869623	3135625896	3052719858	2712971174	2551284071	2429864630	2196613078	1602246027	1539027161	1142231637	1087983290	7.86649e+08	7.60359e+08	7.30539e+08	726275559	6.916e+08	6.12821e+08	5.54135e+08	5.25039e+08	4.62427e+08	4.4691e+08	4.31548e+08	4.243e+08	4.2188e+08	4.07917e+08	3.91716e+08	2.94788e+08	2.06436e+08	2.01231e+08	1.75036e+08	1.72807e+08
3	6	0	Control	23621808063	26280112116	18095190230	16413100789	12160636616	11622114324	13030373418	10185660092	8553099216	8841410241	10324755063	5224591006	3868773745	4648354268	3820239466	3874713132	2758743371	2928444567	2659682541	2331167507	2355980844	2064271500	1592246418	1822200638	1357881575	955924897	7.08669e+08	8.58648e+08	7.11107e+08	789764172	8.4133e+08	4.9836e+08	5.91012e+08	4.48898e+08	5.78928e+08	4.37082e+08	4.70555e+08	3.85506e+08	3.83083e+08	4.26292e+08	401770678	2.80858e+08	1.923e+08	1.92876e+08	1.52573e+08	175851006
4	6	0	Control	28982418250	28417361087	15853985185	15794334972	14910478215	12329492412	11263489348	11629173848	9059276361	9217662204	11372155449	4713853658	5190944217	4467970250	3728992919	3209652508	2975145089	2494621283	2834013994	2313741845	2362933711	2245724691	1835356828	1462429433	1187983482	9.02012e+08	6.54737e+08	9.01635e+08	6.45306e+08	743611845	7.93789e+08	6.28027e+08	6.06678e+08	5.14648e+08	6.09334e+08	452073194	4.63703e+08	394040573	5.29935e+08	4.09312e+08	3.94254e+08	2.79713e+08	2.16215e+08	2.21414e+08	1.74341e+08	1.7898e+08
5	6	0	Control	32468946747	25572173126	16583274132	14627187023	13096168908	13120778884	11841403012	12483448066	8417843375	9104029759	10060172245	5306831194	5418305711	4327658099	4157772997	3691875054	3310290360	2958598865	2712398482	2492494273	2572958955	2144562365	1550082210	1670267537	1136870632	9.20436e+08	8.27923e+08	8.9139e+08	6.18987e+08	5.85169e+08	7.74476e+08	7.83372e+08	5.52345e+08	4.51532e+08	4.92654e+08	4.55825e+08	3.77005e+08	3.93063e+08	4.48066e+08	4.24297e+08	4.12053e+08	3.1812e+08	2.22186e+08	2.14031e+08	1.98947e+08	1.76027e+08
6	6	0	Control	29358435106	23569479277	14841858972	17542254791	13540740827	14436740472	11100911708	13087865523	8322169926	8795175058	7704436671	5597387218	4738944222	4056444173	4419701074	3636428681	3068928643	2799716488	2539182903	2581502997	2505169007	2507915226	1384503252	1589092717	959159972	9.47255e+08	9.25336e+08	9.7214e+08	7.58247e+08	700894986	8.28685e+08	7.03832e+08	5.93088e+08	4.41385e+08	440882672	4.84431e+08	4.23719e+08	4.27157e+08	454302088	5.06685e+08	4.02265e+08	3.50931e+08	2.03688e+08	2.07878e+08	1.84941e+08	1.78739e+08
7	6	0	Control	29483053285	23230321246	14744368292	18280455278	11792924650	14924379601	13427690059	12934663869	9094189378	10774597590	8898759504	5579284246	4889293045	3869188868	4344903116	3439389898	2596548213	2501056199	2514232599	2719628349	2738091711	1854747364	1637405511	1636700960	1085008954	1102725467	8.63761e+08	8.77351e+08	7.06927e+08	7.3584e+08	6.59186e+08	6.5122e+08	6.65683e+08	4.44638e+08	405545820	4.11963e+08	3.61525e+08	4.1073e+08	4.46422e+08	5.13843e+08	4.30686e+08	3.62869e+08	2.01917e+08	1.85215e+08	1.50057e+08	1.65277e+08
8	6	0	Control	27472541186	22989241650	19034368690	19443853127	10158960559	13633076184	13228001000	12687801386	9566345601	8479398571	8146312548	5324057870	4999426050	3375897472	4209929695	3213583539	3088841298	2620977149	2480277682	2370220909	2422118345	1567458126	1399886212	1485553804	1116369876	1000069081	7.86089e+08	8.51613e+08	6.87675e+08	8.88259e+08	6.71476e+08	6.29534e+08	6.3821e+08	5.20369e+08	4.48249e+08	4.86945e+08	3.94461e+08	4.28983e+08	4.09996e+08	4.26455e+08	3.33454e+08	3.59449e+08	2.0579e+08	1.84062e+08	1.43976e+08	1.68447e+08
9	6	0	Control	21802412961	23744278669	18638411591	15972614666	10775877690	12218201358	13511425912	9861639340	8799049443	8096591530	8874088783	4977523380	4681339000	3306753205	4080455727	3301797385	3896633614	2565538833	2765375809	2624699066	2561046313	1775762114	1311304133	1349632311	1279799596	1007908064	7.90131e+08	8.31302e+08	6.90839e+08	8.18258e+08	6.86736e+08	6.35614e+08	5.4384e+08	4.77522e+08	522209636	4.78834e+08	418628236	4.89704e+08	3.902e+08	3.93233e+08	373151693	2.92126e+08	1.97829e+08	2.20704e+08	1.66891e+08	1.8263e+08
10	6	0	Control	20924113555	21672746610	17207696550	13504577577	11031436326	11784329793	12856005861	9098605169	9216911435	8324962306	8893995374	5115572216	4173096018	3469206970	4595233363	2968706378	3004847039	3216963934	2929189045	3028313618	1964092817	1863339048	1445937739	1570403375	1131168342	1048493170	7.94053e+08	8.50418e+08	7.70754e+08	7.50901e+08	6.70003e+08	5.4288e+08	5.08508e+08	5.6487e+08	5.06924e+08	3.92954e+08	3.60644e+08	4.32347e+08	4.06737e+08	4.38803e+08	460290817	3.15628e+08	197725063	2.3967e+08	1.82883e+08	1.7525e+08
11	6	0	Control	21055684969	19842778050	15382873600	14760581336	12058033629	13285545323	12773573009	8302010288	9353529178	9715206230	8667939181	5289247361	5086049125	3324975138	3672098946	3624582749	3140683616	3051104190	2832397306	2429065740	2132779254	1869048948	1531518772	1197385220	1327050514	1060532201	8.47785e+08	8.89201e+08	8.58713e+08	6.36811e+08	7.46416e+08	6.31566e+08	5.11309e+08	5.7519e+08	4.89764e+08	406833631	4.45596e+08	4.21413e+08	3.95177e+08	3.75368e+08	4.44882e+08	284021229	1.94549e+08	2.26366e+08	1.74463e+08	1.626e+08
12	6	0	Control	22866254655	21479109048	16761566369	18234475761	13584358584	13080567664	9592556104	8890135604	8800708400	8368577542	7998627720	5123846389	3761665697	4014596392	4184553141	3628889820	3190903400	2926021915	3139636021	2355674712	2072520790	2117496426	1580734160	1164931978	1257748417	1209306989	8.26175e+08	851744417	6.61461e+08	6.98722e+08	7.00649e+08	7.22879e+08	5.37452e+08	5.90053e+08	4.19046e+08	4.71153e+08	4.69023e+08	5.12076e+08	3.61442e+08	3.99967e+08	3.73596e+08	2.31193e+08	2.17477e+08	2.26567e+08	1.6185e+08	1.61422e+08
13	6	0	Control	24459865833	20538725772	17591268217	19158809023	13778801160	11718760217	10604477413	9302856639	8257151853	9608397153	8362384739	5040791433	3893601734	3797723311	3738565209	2906106644	2892403035	3181502151	3107482421	2626599216	1961743429	2253536765	1706156676	1252789588	1178904572	1267159615	7.40158e+08	7.664e+08	651562219	6.59577e+08	7.25656e+08	7.69753e+08	5.99401e+08	6.68438e+08	4.85136e+08	4.84968e+08	5.00381e+08	4.47724e+08	392932048	417637201	3.53561e+08	2.65214e+08	1.81109e+08	2.33193e+08	177216617	1.65689e+08
14	6	0	Control	26572095505	25460069575	17964486775	13342762704	14900119161	12886719368	11091515543	9652002806	9050643132	10770078058	9714045841	6055249378	3932363121	3706110231	3966607907	2900783336	3242980076	2868710158	2649683700	2812255316	2088777863	2161417569	1506390509	1580275685	1010575935	1469054656	6.32255e+08	7.88986e+08	6.78741e+08	7.48436e+08	6.33412e+08	7.54102e+08	5.58508e+08	6.51203e+08	4.96237e+08	4.29304e+08	4.89032e+08	4.45205e+08	4.00011e+08	4.35285e+08	4.59527e+08	2.58345e+08	1.71086e+08	221477966	1.82288e+08	1.65099e+08
15	6	0	Control	29283143471	26214116679	22318806122	12823620647	15466247944	11659258839	10335760093	11361632927	8882526256	11334987844	9293291947	6340778030	3752395335	3451321748	3336120397	2770560759	2663017089	2934338701	2401113353	3059231551	2399755018	2173194712	1334842191	1564292503	1017593487	1081647807	6.48375e+08	7.48771e+08	6.70455e+08	6.65765e+08	7.3901e+08	7.72875e+08	588458289	5.4379e+08	4.35813e+08	4.22201e+08	4.49723e+08	4.55571e+08	4.27e+08	3.98719e+08	4.56613e+08	2.72043e+08	2.06835e+08	2.47234e+08	1.86467e+08	1.75569e+08
16	6	0	Control	28177049755	23028151412	20804583199	12036446834	15389153459	14145233040	11444256894	10822630541	7698497899	11478543494	9277467520	6036614770	4756282397	3165366631	3259572694	2894451677	3160919787	2612613849	2513783586	3052290610	2342425100	2297292924	1474626452	1493364462	8.67526e+08	1038309143	7.87641e+08	6.52981e+08	6.05013e+08	6.7178e+08	5.72183e+08	7.3789e+08	5.78702e+08	5.44926e+08	4.41709e+08	4.22826e+08	4.96206e+08	3.66379e+08	3.97636e+08	3.75045e+08	4.68139e+08	2.51327e+08	2.20255e+08	2.12522e+08	2.17968e+08	1.43056e+08
17	6	0	Control	28535862574	21589867363	18018865320	14392699665	15319056706	12283711035	11566619394	10749359714	9473656070	9637237112	9001585408	6009448663	4383185235	3411070554	3677467526	2935156669	3576192454	2764041420	3006894900	2338763085	2535156938	2221465509	1523999924	1389653125	9.45807e+08	1147962374	8.16746e+08	7.66651e+08	5.41699e+08	5.70608e+08	6.24538e+08	6.52426e+08	5.2197e+08	5.1097e+08	454006408	4.81038e+08	4.59034e+08	3.84697e+08	3.93055e+08	379277484	4.46123e+08	2.93713e+08	2.12171e+08	240457182	1.6325e+08	1.63132e+08
18	6	0	Control	29809243698	23395451094	17498918852	19089796496	14239636084	13162963300	13561362552	10046089610	8463044000	9927249157	8144913800	5592748241	4263523764	3544260072	3293204427	2820945262	3147660980	3083055363	2685120358	2284210427	2746595626	2118517365	1617989126	1318513672	982412502	1243379764	7.25437e+08	731729904	7.22871e+08	5.77193e+08	6.23124e+08	6.09532e+08	5.25938e+08	540256962	4.32143e+08	3.65007e+08	5.18328e+08	4.65565e+08	3.74525e+08	3.69542e+08	4.06392e+08	3.25675e+08	1.72334e+08	1.83944e+08	1.33456e+08	1.58552e+08
19	6	0	Control	30899104266	20573406707	17414696527	16567203158	14048016570	14164591356	13544582780	10789003978	8546201494	9054843954	7946437485	5412308997	3896085582	3604414080	3199114374	2653184156	3449807624	3374717459	2450677627	2257811552	3026816224	2283158811	1797898549	1378625719	1005451072	1319995432	6.75474e+08	7.91638e+08	7.38557e+08	6.58248e+08	7.11082e+08	6.64831e+08	4.88064e+08	4.95327e+08	5.1261e+08	3.71518e+08	500010680	4.72834e+08	4.05228e+08	4.27939e+08	4.67202e+08	3.61276e+08	2.00964e+08	1.96601e+08	1.43616e+08	1.74918e+08
20	6	0	Control	28095374009	21804138230	16966182068	14429448397	12265844504	14150906549	11259604695	10524212812	8760135215	9115594780	10323379011	6768547199	4943533321	3910031421	3705046796	2698401987	3310520377	3316296536	2621087261	1982219713	2767093559	2309661131	1755000175	1475065701	1308162474	1202874260	7.36163e+08	895592292	8.3181e+08	6.23958e+08	7.11361e+08	6.42222e+08	5.41862e+08	507581389	5.43082e+08	5.24118e+08	4.48054e+08	5.55973e+08	4.52047e+08	4.11271e+08	3.57087e+08	3.34802e+08	1.83965e+08	2.09112e+08	1.54902e+08	1.81106e+08
21	6	0	Control	27205185450	22704429836	15181653285	13521497588	12331104135	11528975314	11192183022	10468227842	8516284297	8520237920	9967336888	5444438283	5387956986	4725067974	3586453816	3308905123	3050994788	3532544031	2718467137	1881817402	2512743881	2412621824	1675026157	1246332597	1217651434	1259951014	7.80135e+08	8.58181e+08	6.90651e+08	6.92172e+08	6.33743e+08	6.28624e+08	4.84573e+08	4.65501e+08	4.91196e+08	390186054	4.60562e+08	4.27978e+08	4.2155e+08	4.45363e+08	3.69617e+08	303507101	201885339	1.93646e+08	1.80804e+08	1.90499e+08
22	6	0	Control	26349442668	25601881620	16347300881	15858737669	14767492071	11113838081	10917734424	9300498609	8553080059	8993711949	8012133296	5452731007	4686854540	3969478411	3869276226	3473125512	3407776653	3772827669	3341616879	2301997719	2607159098	2138998397	1648149485	1561777272	1201398922	9.77541e+08	7.9966e+08	7.63821e+08	7.45789e+08	6.64267e+08	6.49878e+08	5.61162e+08	5.07551e+08	5.06014e+08	5.41246e+08	3.87087e+08	3.94439e+08	4.41788e+08	4.62112e+08	3.95496e+08	4.29687e+08	3.18029e+08	2.38831e+08	2.64167e+08	1.81663e+08	1.90453e+08
23	6	0	Control	26919209648	24528374834	15262117963	14323336721	13612688745	11054005007	14414864675	8539496704	9088390699	9208879117	7348175856	4674953819	3828116828	4326270418	3787239400	2985473655	3822428408	3382628834	2583527383	2624297408	2670439232	2309558037	1482676031	1379856024	1201310367	9.26919e+08	7.84252e+08	691739145	7.28028e+08	7.15199e+08	6.95524e+08	5.75344e+08	5.43227e+08	5.35524e+08	5.85134e+08	4.51284e+08	3.92822e+08	4.13735e+08	3.93487e+08	3.55772e+08	4.21305e+08	2.83251e+08	2.82241e+08	1.95089e+08	1.81011e+08	1.71146e+08
24	6	0	Control	27054016518	25353355919	15058177381	14424176582	15999899494	10408778765	11285030467	8729191015	8530116659	8848170464	7450602060	5147682632	3917827570	3589428398	3448653742	3023562017	3058106648	3268053475	2442772695	2795925761	2483285331	2293627976	1604444697	1388638167	1153039214	1218587731	7.68975e+08	8.30633e+08	6.82916e+08	6.45747e+08	6.20432e+08	5.97494e+08	5.13223e+08	5.30307e+08	5.66026e+08	3.97228e+08	3.99396e+08	328097920	4.83765e+08	3.2524e+08	4.21634e+08	2.64671e+08	2.23443e+08	1.99824e+08	1.71654e+08	1.67153e+08
25	6	0	Control	30136195915	26859522554	18146429156	15013164210	13792411832	10986644850	13639258270	8670890817	10628443746	9245418415	7955367808	5388119951	5768930821	4337289465	3599204377	3846691444	2697692427	2895631715	2458097293	2686849253	2665606444	2152137221	1852502902	1331101538	1103753660	1068600095	859913130	8.39776e+08	744854974	7.54417e+08	5.86224e+08	5.39549e+08	5.73644e+08	4.65626e+08	596186728	4.68521e+08	3.87296e+08	4.18795e+08	4.23688e+08	3.78608e+08	3.73178e+08	2.60593e+08	200327478	2.13603e+08	1.74118e+08	1.54914e+08
26	6	0	Control	27013603862	23322579581	17236767114	14208618059	13553672151	11825394311	11983605608	8221352487	9035168126	10061248979	8448046822	5411618758	5949331755	4713300624	4431778264	3419014772	3091505956	2832345862	2803628892	2131184329	3013986310	1955359655	1674296004	1134184104	1225993041	1451963759	8.78262e+08	7.24714e+08	7.33249e+08	6.86177e+08	7.0849e+08	5.75658e+08	5.51862e+08	4.99189e+08	500321725	4.71182e+08	4.51269e+08	4.34086e+08	3.48723e+08	4.33287e+08	3.46512e+08	296279890	1.86236e+08	232392474	1.72974e+08	175805867
27	6	0	Control	24436830205	25466229573	16352778360	16232420121	12436542092	11206759138	10261299112	8926443689	8037235377	9212737643	7816448230	5411401323	5676951468	4045705441	3948195581	3278332299	3121925404	3504780912	3266844952	2192570104	2691799031	2019907734	1362076672	1316102296	1021157407	1372805135	7.58106e+08	6.99091e+08	740620374	7.01543e+08	6.48379e+08	5.17596e+08	5.69362e+08	5.1572e+08	478897061	4.23337e+08	4.24977e+08	4.06058e+08	3.89216e+08	4.12786e+08	3.69208e+08	3.06212e+08	2.20259e+08	1.78349e+08	1.60261e+08	1.6161e+08
28	6	0	Control	24051029856	21801634097	15201922781	17100785350	12896389243	10480714585	10790825472	9089500640	8674526813	9755658880	8074375423	5088122272	5369386782	3702021445	4259685934	3321630793	3410753974	2984696672	2742202625	2316016909	2563181591	2137081782	1467156777	1613154420	1087760660	1283024543	7.51051e+08	7.22146e+08	756325983	6.20563e+08	6.66866e+08	5.11915e+08	6.05396e+08	5.26226e+08	5.56664e+08	4.04834e+08	3.94179e+08	4.94004e+08	4.09011e+08	4.4519e+08	4.15179e+08	2.97396e+08	2.28693e+08	2.05648e+08	1.77199e+08	1.91068e+08
29	6	0	Control	28155773803	21793630288	15436371734	13525154196	12910567390	9935625282	9252525201	10602233680	7648683031	10045099131	9759850238	4292482460	5028681652	4333773148	3946507634	3184725721	3120202437	2993157256	2913005994	3029223407	2349769899	2338663918	1887886028	1613800608	1268637264	1021111034	7.23819e+08	9.62646e+08	6.38265e+08	4.79138e+08	8.47211e+08	528360216	5.30031e+08	457122567	5.16761e+08	422058201	4.16705e+08	4.57144e+08	4.12672e+08	3.33486e+08	389270447	2.93778e+08	2.1795e+08	2.2378e+08	1.47452e+08	1.80721e+08
30	6	0	Control	26029150807	22806662158	17019460140	16249086634	13698708213	11012504477	11358978403	10209301509	8673883313	10183989952	8895559430	5292118045	4972762775	3880838224	3719536195	3460360239	3324210306	3630965252	3146465048	3353982932	2377558039	2525168512	1661734801	1540325648	1095056161	9.1912e+08	7.09089e+08	9.84966e+08	6.7313e+08	5.8963e+08	9.11894e+08	5.87878e+08	5.72236e+08	4.64268e+08	4.80683e+08	4.86751e+08	457701987	4.68421e+08	4.74239e+08	3.82569e+08	456970878	326184865	1.93084e+08	2.29781e+08	1.63642e+08	1.81724e+08
31	6	0	Control	22906868069	18808577615	15972918191	16018493997	14950058408	12161725113	11728716000	9961890125	9780536344	8403703874	8283738478	4886949527	4933798247	3721382284	3699555477	4818524505	3305795134	3656335833	2781147303	3364467803	2575265506	2286565224	1189905657	1425196253	1112514106	9.39895e+08	7.9111e+08	9.5474e+08	6.42692e+08	5.88749e+08	6.76839e+08	5.60993e+08	5.04374e+08	4.91691e+08	5.70905e+08	4.0944e+08	3.85215e+08	4.22033e+08	4.28406e+08	3.84701e+08	4.36987e+08	2.63405e+08	2.13324e+08	2.00832e+08	1.84093e+08	1.91016e+08
32	6	0	Control	25616799632	23753873025	14732048465	16191177929	13891347165	14771500029	9958316003	10196495830	10971333879	7760188889	10504304422	4534879473	4854876490	4418583688	3527604595	4831888805	3277939877	3629670777	2510411505	2715981167	2074163485	2516323604	1599564721	1439373875	1155645856	9.8631e+08	8.06288e+08	8.11372e+08	6.65374e+08	6.0901e+08	578330564	6.11844e+08	534036638	5.68976e+08	4.89086e+08	4.42085e+08	4.68185e+08	4.44057e+08	4.35881e+08	3.8424e+08	4.67935e+08	2.58667e+08	2.18972e+08	1.83833e+08	1.88772e+08	1.70691e+08
33	6	0	Control	23675596315	23929454004	14745382128	18486770866	15794247462	15061579247	9911815322	9850321070	10169166275	9934497505	8913023925	5003961021	4719539512	3900880291	3727208999	4694018772	3208083817	3496375298	2690880746	2758932354	2682373925	2614101943	1749411213	1259260802	1014756463	1006746789	8.57017e+08	8.40353e+08	6.7179e+08	5.66138e+08	6.75422e+08	7.98713e+08	572459364	4.40165e+08	532780801	4.25834e+08	5.19526e+08	384234179	4.53686e+08	3.68229e+08	4.09274e+08	3.03951e+08	215881605	1.82803e+08	1.92723e+08	1.63531e+08
34	6	0	Control	20577697924	23314737973	15644688525	18160709347	15182633524	12921604737	10485795800	9655166577	8978627617	11193148364	8347324508	5037174600	4699848089	3860240087	4055438196	4353095694	3515175240	3294859843	2892780498	2643723884	2237000327	2474959300	1855226654	1400956328	1387246051	1145584104	7.30706e+08	7.16659e+08	6.3491e+08	6.41659e+08	6.3991e+08	6.43853e+08	5.12961e+08	4.43827e+08	5.59504e+08	4.60626e+08	4.72623e+08	4.12395e+08	4.58137e+08	4.5826e+08	3.78184e+08	2.60549e+08	2.23685e+08	1.92872e+08	1.77637e+08	1.48626e+08
35	6	0	Control	27477025595	22390337302	16701367092	18596101774	15734891588	12951100281	11201515241	9603528109	8051163309	10058538845	7558664790	6013990590	4519604494	3864049067	3922247037	3939803087	3206745153	3391227835	2512932826	2485929399	2354388678	2108499696	1805076386	1497051553	1296215434	1123361886	7.27989e+08	7.45853e+08	7.08471e+08	712030729	7.36205e+08	7.49974e+08	4.68117e+08	4.76594e+08	5.45138e+08	4.70584e+08	5.04351e+08	3.83537e+08	4.92703e+08	4.63875e+08	3.38814e+08	2.2018e+08	2.048e+08	2.05414e+08	1.61994e+08	1.54138e+08
36	6	0	Control	25168180365	20265329695	13320398257	17938383559	14767081481	11716601725	11041904361	9625222867	11725915013	8988712259	6997308931	6528403963	4148198988	3463255479	3408915382	3574092192	3395518800	3665067812	2528160060	2853991904	2376843296	2339937242	1608562546	1619468298	1189429376	1131041389	7.32881e+08	6.47472e+08	7.61072e+08	8.00791e+08	6.17476e+08	659655054	4.97159e+08	5.63416e+08	5.04067e+08	4.55343e+08	4.07705e+08	3.57008e+08	4.09149e+08	5.29248e+08	4.06802e+08	2.79051e+08	1.93371e+08	1.99062e+08	1.81168e+08	1.4023e+08
37	6	0	Control	30307975230	21924225053	13207223987	20514784456	13999461157	12761925184	11176437243	9438374954	10524084983	8394279567	6929133742	4982385698	3863848336	3660762866	3798829270	4180890655	3021149526	3309822125	2475996119	3043753652	2277131083	2000706549	1720160846	1479405380	1031292351	1199037029	8.83718e+08	7.21487e+08	6.97813e+08	9.74734e+08	6.71503e+08	626023505	5.84328e+08	6.1877e+08	3.50604e+08	5.59469e+08	4.22674e+08	4.6778e+08	4.30185e+08	4.72089e+08	3.50759e+08	2.80404e+08	1.99388e+08	1.93542e+08	1.61222e+08	1.49468e+08
38	6	0	Control	30166434928	26899756523	15993533450	18195481110	14876618989	12834345997	11136732996	9618433272	8703902293	8401293375	6574977745	4185668924	3947997310	3986835492	4416091611	3754475018	2714795994	2759078118	2858447491	3026281498	2620320430	2063414812	1730320907	1390542517	1193338573	1271833623	7.80241e+08	7.8619e+08	7.96342e+08	9.37471e+08	6.56515e+08	7.20472e+08	6.00771e+08	4.96119e+08	3.85579e+08	5.00367e+08	4.40809e+08	4.83654e+08	4.20763e+08	4.62757e+08	3.51187e+08	3.10534e+08	1.76363e+08	2.06166e+08	1.82598e+08	1.57998e+08
39	6	0	Control	28645761913	27306603482	17692563053	17443614129	17225565930	11621152780	12018587381	9624252367	9005689989	8206026478	6548715189	5124546006	4054335322	4257995609	3949196644	4275644009	3404455464	2665140913	2649606742	2674623963	2344665863	2493674869	1708270515	1619044701	1222472447	1105016485	7.82451e+08	7.59811e+08	8.30045e+08	8.72937e+08	7.7059e+08	6.86272e+08	6.23719e+08	4.73209e+08	4.7955e+08	4.92947e+08	4.28774e+08	4.23966e+08	3.99193e+08	4.35977e+08	3.7694e+08	3.10641e+08	2.09548e+08	2.02196e+08	1.96311e+08	1.8317e+08
40	6	0	Control	27236097472	29986354602	14534197469	16059375571	14344842275	12671744991	11818475946	9800519964	9771740052	9014482341	6729696867	4898925351	4728802738	3823221392	4026712201	3135084540	3326918233	2496465513	3078250674	2565643915	2495925896	1856494843	1680616007	1471203723	1393758945	1134818468	7.59273e+08	8.54736e+08	7.2867e+08	6.99721e+08	7.1344e+08	7.00405e+08	6.69395e+08	4.47518e+08	4.66936e+08	4.3647e+08	4.65988e+08	3.35975e+08	4.68975e+08	4.30118e+08	4.80679e+08	2.85436e+08	2.30468e+08	2.33424e+08	185255345	1.8708e+08
41	6	0	Control	26648691684	29828633254	14931943155	14730842858	14226184583	11532451448	11323513097	9186042085	9922742619	8500198270	7147873800	4514851175	4155891990	4383695783	3845246327	3011365262	3765576904	2531527387	3087564485	2625119336	2685415733	2246036588	1868321214	1627705667	1080405536	1157898892	7.66389e+08	9.483e+08	7.70618e+08	6.67243e+08	7.00637e+08	5.81634e+08	6.65863e+08	5.23627e+08	448571606	4.47149e+08	4.58856e+08	3.94952e+08	4.63967e+08	4.40259e+08	4.51928e+08	2.38271e+08	2.37932e+08	2.4713e+08	1.61687e+08	1.48267e+08
42	6	0	Control	27503588926	29894839611	15044442946	13671616804	18074389081	13194685467	12842877783	9005668038	10082155534	8913934320	6909677279	5290805639	4846490822	5463228343	3964784034	3633531385	3323218334	2484369272	3415035100	2561783365	2737879558	2184156858	1902433655	1580005806	1057054539	1142250138	7.14721e+08	7.54167e+08	7.37693e+08	6.20547e+08	7.40147e+08	5.69543e+08	5.35038e+08	5.19339e+08	4.27492e+08	4.14246e+08	4.73183e+08	3.59711e+08	4.24581e+08	4.23643e+08	371941251	2.88799e+08	2.15235e+08	2.17763e+08	1.97303e+08	1.68441e+08
43	6	0	Control	26878843228	23090858130	14041578058	14200761105	18483939196	12316036779	10437387777	9727178632	9504972626	8343928905	8401286511	5036247727	4111281461	5066377337	4535472313	3580947581	3307555537	2960730900	3653868485	2482120785	2780106951	1986397794	1687997429	1516662437	1025418587	1202008530	8.39144e+08	733153983	7.74813e+08	6.86393e+08	7.96043e+08	6.23947e+08	580697299	472458348	4.37705e+08	4.38185e+08	3.98169e+08	4.22203e+08	4.26678e+08	4.32778e+08	3.73797e+08	2.48356e+08	2.22127e+08	2.24773e+08	2.23679e+08	1.7231e+08
44	6	0	Control	26864680493	21072965895	13945606496	15161095128	18162892823	13073165924	9981584697	10630804863	7573943510	8616790509	7672687334	5222887762	3796076778	4675710254	3705221686	3143237557	3473637730	2697721528	3316701910	2349663952	2386213450	2452405765	1717259575	1426734010	9.55989e+08	1170164337	8.67497e+08	6.97695e+08	7.99624e+08	6.1586e+08	7.25205e+08	5.95788e+08	5.57328e+08	5.50026e+08	4.66407e+08	3.87732e+08	4.33343e+08	4.05201e+08	5.38915e+08	4.14097e+08	4.07707e+08	2.76058e+08	1.70599e+08	2.46185e+08	2.11176e+08	1.61197e+08
45	6	0	Control	31547598885	20549864055	16474309117	13953621921	14942033645	12038122120	10826890834	12227447205	8328472672	8981714901	7414887004	5631713800	3308590978	4115425822	3922261604	3250381196	3056630058	3044370390	3049117505	2490818778	2628338078	2115389437	1706390711	1438431623	9.22057e+08	1133588575	8.77958e+08	8.05649e+08	745923262	6.10025e+08	7.62937e+08	5.89333e+08	582151209	6.04317e+08	4.29581e+08	4.81211e+08	4.05108e+08	4.50257e+08	5.00746e+08	4.2572e+08	4.28298e+08	3.16756e+08	188758344	2.2538e+08	1.76624e+08	2.17013e+08
46	6	0	Control	27813387897	25169445440	18118311725	14972454468	14498583160	12300271879	11678840376	11411369313	7569605595	9178036230	8057383690	5985007332	4384376895	4679812585	3353104599	2741676589	3019915235	2825097980	3015085392	2745846560	2208520148	2459335556	1677691189	1549498140	1188400942	9.4716e+08	7.37291e+08	8.05113e+08	7.36349e+08	6.19167e+08	6.71839e+08	6.70061e+08	597067296	6.18282e+08	5.9135e+08	4.61464e+08	4.555e+08	4.5611e+08	4.57795e+08	4.58733e+08	3.37068e+08	320617624	2.10618e+08	1.99788e+08	165263032	1.823e+08
47	6	0	Control	25244388116	30066718327	15163000058	15329171743	14474856958	12538622741	12163133388	11180007350	7019345985	7916355694	8941915082	5372958832	5068267407	4667560733	4456927060	2814750537	3208701416	2920024294	2466444423	2738073251	2277780275	2501847391	1540130529	1724382209	9.9904e+08	1046829094	7.04363e+08	8.90546e+08	8.02179e+08	6.62622e+08	6.42584e+08	6.89196e+08	5.23517e+08	5.00955e+08	4.76567e+08	4.6791e+08	3.92282e+08	462680240	4.62004e+08	4.80016e+08	3.49819e+08	2.82871e+08	2.15348e+08	2.17707e+08	1.38913e+08	1.49933e+08
48	6	0	Control	21520695814	29379624938	14768684723	13099707850	14207852030	11292109891	12733644067	10185350227	8669961435	7273787199	7748143060	5900915429	4348366210	4491062061	4137936408	3184419439	2979336766	3172437031	2763820640	2456554854	2635092779	2585185358	1421196877	1530803791	1027035651	1065386966	6.72832e+08	8.7048e+08	6.93958e+08	8.30244e+08	7.07205e+08	6.66141e+08	5.10416e+08	5.58073e+08	4.95052e+08	3.81187e+08	4.19796e+08	4.4609e+08	5.43565e+08	4.35456e+08	3.64507e+08	2.50019e+08	1.98699e+08	2.07779e+08	1.85761e+08	1.61757e+08
49	6	0	Control	21658587687	25599397776	16518596897	12965784819	14373439864	12522516408	14313204418	10617650843	8133309108	6944570996	7243233936	5233139886	4243587691	4524248721	3393542675	3396941028	3105491852	3082094954	2873117800	2452074558	2348049824	2281321283	1557199691	1489244220	1084900295	1141336884	6.08594e+08	893310129	7.40748e+08	7.312e+08	5.47798e+08	6.24564e+08	5.09215e+08	5.73979e+08	495526872	440536377	4.82002e+08	437943531	4.584e+08	3.71256e+08	3.38245e+08	3.11351e+08	215103217	2.21619e+08	1.86656e+08	1.64079e+08
50	6	0	Control	22650487247	28061061602	17746611948	14867962245	13104865022	12539757339	13882270831	10313416811	8361059068	8026970174	7862830428	5356064728	3736212484	4163542301	4205966300	3128345089	3658256930	3411023298	2788101511	2251768562	3342450156	2349262914	1556853064	1500396363	1229638979	1255183054	5.88863e+08	8.13098e+08	7.02554e+08	6.74391e+08	5.19133e+08	6.00524e+08	5.66119e+08	5.5284e+08	4.92264e+08	4.92648e+08	4.21451e+08	4.10454e+08	4.43748e+08	3.95491e+08	3.11197e+08	322996105	1.91083e+08	2.76177e+08	2.13472e+08	1.44846e+08
51	6	0	Control	21701859655	24888259026	19317782291	15629676897	12452589010	14098230910	12927858421	9189704814	7691130287	8210037117	7743610622	5122255805	3560859763	3836355180	4318278768	2963099937	3340103245	2807201979	2943971328	2192623678	2624796519	2252309235	1603124285	1504099814	1218877027	1147773299	6.94457e+08	8.50417e+08	6.73315e+08	667199819	6.81837e+08	5.88576e+08	5.64264e+08	5.68609e+08	4.3459e+08	4.24788e+08	4.1519e+08	3.96413e+08	4.64007e+08	4.07372e+08	3.06969e+08	3.15997e+08	1.68368e+08	2.32308e+08	2.02054e+08	1.70382e+08
52	6	0	Control	24742261243	23954910795	20266025507	16785924350	12650297486	13847277899	13698434110	8500332598	8388255451	8296887173	8528886873	5264673336	3973196797	3566361646	4495496646	3310301342	3565150048	3261003334	2884600985	2174724462	2420481518	2157698917	1680589241	1685606707	1290268599	1081141257	7.35655e+08	7.51485e+08	6.96866e+08	5.6743e+08	7.15419e+08	5.68585e+08	652870498	4.30728e+08	4.65639e+08	4.04074e+08	4.14246e+08	357808459	4.22227e+08	3.91253e+08	3.17103e+08	2.70384e+08	1.92565e+08	2.44263e+08	1.83314e+08	1.88342e+08
53	6	0	Control	21781567044	23504423978	18343469917	15871384226	15480647489	14253606016	10504343514	9656671160	8577622485	7004339195	8253127755	5799416185	4042100978	4087841488	4850010562	4370499922	3354911772	3288853582	2679152973	2679009127	2524859949	2166375888	1742856766	1588935008	1186960750	1109954325	8.60069e+08	8.11692e+08	7.24727e+08	6.14457e+08	8.4341e+08	598526939	6.63392e+08	4.80733e+08	3.9071e+08	465289031	3.60323e+08	4.12433e+08	3.37511e+08	358317065	4.10612e+08	2.46217e+08	2.18295e+08	2.35209e+08	161724893	1.89065e+08
54	6	0	Control	24423334001	24496833736	15307503914	17668961869	16438099957	11439746247	11281468021	10864262880	9579279473	6872359025	7345608523	5915602979	4178857123	4677085312	4171611867	4282767703	3279348600	3143954498	2800032860	2448869669	2959596933	1905296889	1669466372	1986550505	1306166913	1278907545	8.74592e+08	6.86981e+08	6.61457e+08	6.80467e+08	6.49815e+08	5.58218e+08	5.99561e+08	5.11269e+08	4.3821e+08	4.77687e+08	3.57397e+08	3.88727e+08	3.9972e+08	3.11415e+08	4.4565e+08	245221573	2.30415e+08	2.34073e+08	1.69114e+08	1.64833e+08
55	6	0	Control	26724868537	24533469701	14570209877	16087456197	15494380626	11551565381	12037036463	10838681908	10604168631	7047051487	6709194244	5636448965	3700387688	3624127352	4227660422	3783084928	3519785763	3431691233	2651313007	2678424328	2517875304	1919945116	1690798695	1800797573	1004437767	1112768752	9.16514e+08	7.75517e+08	8.0875e+08	7.81985e+08	5.9709e+08	5.56969e+08	6.67037e+08	4.32868e+08	4.38722e+08	4.10403e+08	3.82496e+08	4.24797e+08	3.68788e+08	4.21293e+08	4.69112e+08	2.45486e+08	2.27339e+08	2.25601e+08	2.33531e+08	1.71185e+08
56	6	0	Control	26645361686	26054072804	13096404735	13329315333	13529778907	10406417030	11897159964	11997471854	11564923732	9008657518	7187956242	5331052006	3923768304	4140383580	4038943277	3557550155	3304128285	3266915629	2708688332	2835414585	2293128073	2129699845	1788078049	1860006595	9.39443e+08	1168394868	8.60455e+08	8.86587e+08	7.62807e+08	7.40047e+08	6.11129e+08	5.25818e+08	6.24916e+08	4.50544e+08	4.80828e+08	4.23632e+08	4.29381e+08	422351301	4.04996e+08	3.86873e+08	3.63047e+08	2.45528e+08	2.2321e+08	2.28914e+08	2.08777e+08	1.8012e+08
57	6	0	Control	26266427537	25587316024	15831293082	15304004318	14558526341	12054626238	12156536860	11079702254	10111868610	9219051083	8393954577	5364472070	4122321495	3681072450	3695031490	3197187802	2489609970	3284223666	2796491390	2740516562	2163144082	2028289094	1576007108	1773173132	1006662321	1157060550	7.91125e+08	9.18819e+08	7.04556e+08	8.89663e+08	7.21465e+08	5.13878e+08	6.59053e+08	5.3258e+08	459021689	4.01023e+08	4.82418e+08	330001083	3.61088e+08	3.74912e+08	3.50067e+08	2.75004e+08	214558765	2.36065e+08	1.78139e+08	2.0124e+08
58	6	0	Control	28280017577	28045139538	14100703181	16220483203	16925029718	12606833545	10496945566	10235487923	9581010381	8884550961	8735451473	5118591145	4612847810	4132404275	4327054616	3194490651	3021254105	2900685485	2614836463	2280561788	2615978631	1760779740	1465975843	1510969984	9.90489e+08	1159358419	8.59336e+08	8.12855e+08	7.9219e+08	8.18949e+08	6.82731e+08	5.69189e+08	5.33125e+08	5.25724e+08	4.61497e+08	4.81796e+08	4.98295e+08	3.62754e+08	3.97136e+08	3.95355e+08	3.87374e+08	2.71344e+08	2.02539e+08	2.26465e+08	154764020	1.72794e+08
59	6	0	Control	24667054772	24925057213	15178722043	14062636524	15889362823	11154287655	9345376918	9360991358	7286363116	8514304662	8030405429	4489391714	4595385041	4402800322	3955688432	2585596454	3119336606	3137958634	2882882970	2376191907	2464821591	2277665532	1574701512	1520777478	1103875944	1141142556	8.72577e+08	8.99606e+08	7.60454e+08	6.43072e+08	7.78913e+08	5.37656e+08	5.35748e+08	4.5374e+08	4.93447e+08	4.20842e+08	4.50297e+08	4.2949e+08	440347990	4.3681e+08	3.70479e+08	2.58152e+08	2.0727e+08	2.31907e+08	1.52988e+08	1.81716e+08
60	6	0	Control	30237546798	26274550141	15172890529	14559806689	14606449299	11055928019	10198120459	9753013250	7892527024	8748843861	7324668867	4387965723	3920100926	4794174572	4413705402	2486738036	2972486641	2989892135	2958035221	2708496743	2888810452	2417128373	1565174251	1809645899	1085606829	1211772269	8.036e+08	9.99725e+08	7.87599e+08	7.82051e+08	6.77e+08	6.39732e+08	700970622	4.33522e+08	5.42907e+08	4.62813e+08	412187011	408021682	3.88737e+08	4.72483e+08	4.953e+08	2.30784e+08	2.16193e+08	2.21571e+08	1.70792e+08	1.81712e+08
61	6	0	Control	26610210845	28616523056	16447178912	13564523478	14185131055	11626372902	9541591590	8840832756	8210017583	6790346359	7956672244	4047319452	3480178281	4827973937	3838663503	2596126997	2782097004	2781737492	2998777149	2627886142	2485213350	2152547991	1573061750	1725883740	1124356504	1227053931	723695901	8.54463e+08	8.20085e+08	9.17934e+08	705795559	5.49927e+08	5.4516e+08	4.81741e+08	4.8603e+08	4.8316e+08	4.06456e+08	515722460	4.29681e+08	4.34612e+08	3.66526e+08	252514423	212590915	2.41574e+08	1.69757e+08	1.90687e+08
62	6	0	Control	23493332464	30496103721	18574238209	14793274306	15402357795	11424147108	12049651997	10071907556	8868868359	6117159677	7300520305	5323578328	3969712216	4153426704	4370933629	2669939047	2610135928	3020292731	3189363615	2170783519	2260287162	1713452457	1386031092	1460129797	1124524513	1131682545	6.99981e+08	8.35845e+08	8.13109e+08	8.84115e+08	7.23265e+08	5.90617e+08	5.54289e+08	4.80763e+08	4.29571e+08	4.83316e+08	3.45095e+08	4.18033e+08	3.34287e+08	4.37356e+08	3.46739e+08	2.958e+08	2.09574e+08	217198609	1.75504e+08	1.88187e+08
63	6	0	Control	23369639703	27353500930	19969757888	13456608420	15885444284	13024291034	9895818525	11409795478	10018560100	5763348644	7291974272	4954255401	3790235840	4254963156	4714304965	2806027559	2766203645	2774111986	3317351369	2131698543	2376166312	1969523753	1409950268	1486471566	1163824713	1103893863	7.34626e+08	913192348	811106343	6.36839e+08	6.49079e+08	7.37262e+08	6.01127e+08	4.21422e+08	4.80225e+08	4.75232e+08	4.01328e+08	438100594	3.90797e+08	4.46957e+08	3.92709e+08	2.8913e+08	224920240	1.97847e+08	1.45962e+08	2.1301e+08
64	6	0	Control	26164230414	27697138331	19155702309	15164610235	14079501528	14506488701	11705516440	10432436580	9475733322	7530398502	8010066065	5451493579	4454561765	4013773059	4589632531	3525747066	3467994665	2869941933	3182024047	2496260048	2300986890	2237932362	1428831883	1673064057	1214150078	1356255483	6.46504e+08	6.85505e+08	8.60836e+08	8.01017e+08	713804786	7.68126e+08	5.81998e+08	4.60208e+08	5.22352e+08	4.80078e+08	4.55182e+08	4.64917e+08	4.08333e+08	4.11202e+08	4.38873e+08	2.93376e+08	2.32447e+08	2.06675e+08	1.56279e+08	1.73669e+08
65	6	0	Control	25302368514	27779875276	20170610164	15694045655	14359672818	11801292537	12917474782	11605563810	9771033755	9145118603	8067298003	5410514904	4700751382	4149509523	4520170338	3403225562	3578015102	2810729336	2549727045	2490253408	2562301181	2629166461	1443909852	1694420761	1326749696	1278355203	6.62869e+08	8.66328e+08	7.70977e+08	7.19399e+08	7.66598e+08	5.87267e+08	6.10502e+08	4.5686e+08	4.73587e+08	4.32423e+08	4.96138e+08	3.70406e+08	4.87543e+08	409200450	4.73651e+08	3.14492e+08	2.13802e+08	2.29903e+08	1.86952e+08	1.97061e+08
66	6	0	Control	29453189094	28602759162	18484813147	13797903722	15445629551	11359968394	15179941189	10485422259	8860617684	9312916314	9297926276	4739041423	4802297901	3679553455	4301064422	3112519966	3405361116	2757308625	2728090440	3103976836	2477290645	2901344520	1628883305	1602514979	1221083227	1214957308	7.51948e+08	8.24548e+08	6.86484e+08	8.94774e+08	1010461509	5.37024e+08	6.1477e+08	4.18459e+08	4.86743e+08	4.26497e+08	4.57329e+08	4.54783e+08	4.54786e+08	4.30094e+08	3.87775e+08	3.04183e+08	216291615	1.62236e+08	2.24091e+08	1.96573e+08
67	6	0	Control	30319503450	28262975294	18263844186	15640332539	12327543595	10728760246	11631088750	10474795120	10595003442	9577382704	10562803018	4803852565	4588117800	3946509082	3582391817	3109772321	3533408848	2457875269	2661435997	2666834967	2321637064	2991593297	1489996995	1605875463	1109431468	1144317141	8.23874e+08	9.69743e+08	6.24931e+08	7.05247e+08	8.62743e+08	5.59542e+08	585618054	4.68809e+08	542102831	4.45466e+08	4.3953e+08	4.40796e+08	4.10096e+08	5.14294e+08	3.88444e+08	3.24827e+08	2.32738e+08	1.63044e+08	181299669	1.62007e+08
68	6	0	Control	24902622283	30180033665	19330744290	16924024786	12292190797	10731295940	13144187019	10282217959	9585027978	10036485297	9322299292	5820982025	4785682483	4548118326	3317299640	3435558228	2933072538	2727336871	3180849865	2838269911	2519813073	2485521943	1532694984	1403467651	8.14313e+08	968498101	8.65458e+08	824484596	790317515	7.13274e+08	7.38654e+08	5.55832e+08	6.12404e+08	548143223	4.92351e+08	379955245	4.77037e+08	4.58395e+08	492967493	4.05638e+08	4.51528e+08	2.65732e+08	2.11636e+08	1.72591e+08	1.56697e+08	1.7249e+08
69	6	0	Control	22399756160	31680889339	16886358699	13962620514	11776564848	12049207488	14312985104	8820080206	9246876222	9393625808	8233338220	5970804639	4132048332	4110230471	4233090531	3604165602	3483811222	3759940495	3266100117	2948478542	2468867827	2252715319	1504516834	1323278307	8.86959e+08	9.79763e+08	7.13092e+08	8.7338e+08	7.32496e+08	649254170	690167169	5.05274e+08	4.91835e+08	4.65962e+08	4.27175e+08	3.93666e+08	457148446	4.70205e+08	5.11625e+08	3.8152e+08	4.4124e+08	2.98159e+08	1.87909e+08	1.85602e+08	1.36432e+08	1.62017e+08
70	6	0	Control	22251807691	26899899650	14256913136	13752813543	14361399427	13176169249	14402577252	10598511625	8259345604	10298124278	8604842940	5633857081	3712849096	3651748578	4025216242	3578463170	3503857659	4228184675	2869102553	2498293894	2486297925	1930132427	1100922048	1456728550	1019896683	1123769009	6.46586e+08	830054135	7.41652e+08	7.5718e+08	7.23853e+08	6.30607e+08	6.40286e+08	583401033	4.51769e+08	5.33305e+08	4.65439e+08	4.95738e+08	5.09157e+08	4.62269e+08	4.7537e+08	2.82814e+08	2.00114e+08	1.91949e+08	1.47731e+08	1.55285e+08
71	6	0	Control	28763662924	25978219715	18317071619	14669710689	13845499124	14114581731	11729959289	9216977103	7872690616	8895346513	8133307324	5561816144	3515251295	4424213050	3828799737	3496966929	3218051993	3821876914	2331378250	2236049618	2490801870	1780898893	1272809329	1487016610	9.6301e+08	9.95698e+08	6.20878e+08	8.11541e+08	6.41692e+08	6.82352e+08	701761523	5.96501e+08	5.14078e+08	4.63652e+08	4.37232e+08	4.21109e+08	4.89578e+08	5.19498e+08	4.43466e+08	415468337	4.19268e+08	3.67655e+08	195999141	1.83557e+08	1.34145e+08	168886306
72	6	0	Control	23204555660	25964921859	21628597976	14652655295	12923305042	12186890722	11888371000	9436722707	9410406108	7157583247	7510887344	4995077911	4554698499	4362515983	4150029357	3976701495	3021736868	3586404511	2804819532	2214248712	2225391393	2161374410	1617791630	1544431902	9.21039e+08	1197666156	5.87269e+08	8.40852e+08	6.35468e+08	7.72551e+08	7.55658e+08	622306970	5.79232e+08	4.89862e+08	4.77649e+08	4.41287e+08	4.5125e+08	4.35794e+08	3.99379e+08	3.47279e+08	360014956	2.99767e+08	179257561	1.81391e+08	1.71332e+08	2.05785e+08
73	6	0	Control	26981876119	25388940654	21018274767	15711306366	16920018422	12990692371	11405695311	9614845797	8670219330	7555408414	8326356200	4751512776	3718518964	3599548722	3928483587	3407497178	3004991529	3042576551	3055114340	2884363021	2751734066	1970261856	1700139215	1364191895	8.54706e+08	1174890803	654289342	7.13954e+08	6.7027e+08	7.02619e+08	9.22106e+08	5.74436e+08	6.1216e+08	5.81682e+08	5.38672e+08	395322667	4.43901e+08	360265159	5.49543e+08	3.92118e+08	3.49255e+08	2.77589e+08	1.93477e+08	2.21966e+08	1.67434e+08	1.8468e+08
74	6	0	Control	29597306108	24112352900	18861435771	14892122361	13491569307	12023741527	11245178278	8945307176	8041732422	8192881611	9009035111	4857544069	4275066143	3697246006	3963156533	3802435333	2642807388	3000293255	2551761175	2550947460	2971000325	1982726435	1984852921	1504776860	1052385721	1318558703	7.23985e+08	7.00948e+08	6.4649e+08	7.47241e+08	7.01974e+08	5.56689e+08	5.58676e+08	5.48192e+08	5.25084e+08	3.75569e+08	4.64708e+08	3.83959e+08	4.85992e+08	3.99732e+08	3.47994e+08	2.78706e+08	2.08636e+08	2.41193e+08	1.75352e+08	1.82059e+08
75	6	0	Control	26658610270	25217271147	16360937761	16708063983	13851183146	10401140150	12478476311	8878232723	9579030147	8977612893	8158158686	5510438849	4434433888	3881400081	3704663404	3826476670	2680537568	3214999440	2575110856	2832917993	2719799913	2340071924	1671475047	1390422420	1048582631	1198924329	8.06599e+08	7.54743e+08	6.82263e+08	8.53664e+08	7.1209e+08	6.96053e+08	5.80039e+08	5.93092e+08	5.65512e+08	4.4426e+08	3.77906e+08	3.33988e+08	4.70725e+08	4.35175e+08	3.16646e+08	2.56566e+08	2.30125e+08	1.8689e+08	1.91923e+08	1.96783e+08
76	6	0	Control	26099219197	26285536660	18324484672	15117945149	14613826390	10801716655	13367525202	10049035589	9299177130	8120748776	7451332118	5362498432	4312277079	5018448862	3418102297	3683456435	2959632982	3250598033	2216937631	2464125329	2330594883	2292107859	1556689554	1536908468	1043832668	1155758822	827496455	7.22865e+08	7.279e+08	7.50924e+08	7.09163e+08	644430856	679475584	5.33029e+08	4.93694e+08	4.58074e+08	4.45664e+08	3.96795e+08	4.97146e+08	4.17906e+08	3.44474e+08	2.54882e+08	2.6479e+08	1.91882e+08	1.736e+08	1.71823e+08
77	6	0	Control	25523578895	27647221002	18857563606	17158579921	14725435225	9629468401	12392447531	10236309215	9144850838	7955956618	8946307192	5221108909	3623063010	4309101721	3599775640	3714202009	2830313619	2969622567	2325986490	2606938990	2316096138	2377713330	1812999307	1520906235	1108874316	1052214803	8.87378e+08	6.96919e+08	8.09294e+08	8.25932e+08	7.59942e+08	594775976	6.32089e+08	5.52645e+08	4.55666e+08	4.82358e+08	4.67923e+08	3.85608e+08	4.30407e+08	3.99766e+08	3.59843e+08	3.02328e+08	2.25063e+08	1.90135e+08	1.76182e+08	1.54133e+08
78	6	0	Control	24922042015	26431887397	21103802619	17741562978	12938923171	11275153549	13944518441	13491756801	8254142248	9080797946	9314542139	4384560699	4041079696	4434318260	4428384629	3758903577	2731715231	3654771355	2667677083	2181178047	2338659976	2211689369	1605593833	1679817994	1041887563	1116962681	7.83534e+08	745609314	8.2477e+08	7.97614e+08	6.37259e+08	7.15962e+08	6.57215e+08	6.11847e+08	4.5751e+08	5.00435e+08	4.9728e+08	3.74757e+08	4.80286e+08	440449085	3.26475e+08	2.84054e+08	2.02591e+08	194431770	1.86865e+08	164337013
79	6	0	Control	26792572050	23334244038	15687202945	14328863957	13943257858	11291791966	12421139735	13454748830	8977321565	11164566875	10097549277	4447996967	4281221536	4346327820	4021767226	3226649850	2573722237	2913210387	2731207253	2137629993	2695480710	2106658852	1519944516	1492059656	1080472408	9.19787e+08	7.19849e+08	6.44628e+08	812341219	6.3688e+08	6.96047e+08	6.97394e+08	6.42802e+08	5.67344e+08	4.63165e+08	3.92308e+08	4.97528e+08	3.56497e+08	5.6714e+08	4.49939e+08	323917806	3.23432e+08	1.97874e+08	192276570	2.36371e+08	1.70958e+08
80	6	0	Control	24128848935	21293032383	18279096715	13473371369	13431717213	11997380948	10710252012	13491354976	10071203791	9556620135	9181884057	4509237414	3693031350	4217398257	3987456612	2944409970	2608098228	3225914416	2686168707	1970473374	2866325073	2138072081	1439023187	1884830130	1041442387	1044853001	6.80009e+08	6.9747e+08	7.91287e+08	814646933	6.81936e+08	6.41465e+08	680985659	4.81261e+08	4.0574e+08	3.79742e+08	5.30668e+08	354953824	6.09044e+08	4.32306e+08	4.01451e+08	2.69011e+08	2.05391e+08	2.3093e+08	1.94581e+08	1.75824e+08
81	6	0	Control	22989048980	25089044405	15971166346	14944889230	12083733599	11246838712	11538113937	13212501771	11877864835	9500846471	9124122020	4427594886	4307095421	4232692829	3467310823	2941410900	2721085094	3250068429	2435807604	2723236517	2531141656	2028567366	1663293585	1743475228	1076339106	1198912891	7.6419e+08	7.96628e+08	8.23771e+08	754872421	8.16422e+08	6.80089e+08	6.73337e+08	4.32338e+08	4.60838e+08	4.33681e+08	5.74599e+08	3.93885e+08	4.46476e+08	428261308	4.42103e+08	285501551	216560079	2.18124e+08	1.64097e+08	1.6457e+08
82	6	0	Control	28323542367	20389737851	18031051136	15375290539	12108418503	12665345050	10727446268	12805102129	10251667847	8962036677	8538482256	5487345051	3943929835	4381804572	3204180610	3500237884	3063042404	2926308481	2224513610	3242714450	2637238500	1905382939	1618819800	1413402246	962224498	1128082342	757840260	7.24455e+08	6.97399e+08	8.15687e+08	8.94743e+08	6.49255e+08	5.84026e+08	4.23875e+08	4.89088e+08	3.57866e+08	4.65018e+08	5.11347e+08	3.72209e+08	461777629	4.93833e+08	3.17815e+08	1.93418e+08	1.90182e+08	162684284	196505844
83	6	0	Control	30973158851	24058853721	17055266617	16242628867	13202544721	12689752512	11711810424	12489176845	10408622409	8207792490	9412780585	5819981196	3435329104	4790965620	3283989966	3670986153	3231312905	2950604421	2535226621	2970505217	2473521762	1977441410	1652910185	1621874987	1050529396	1172407439	9.32152e+08	6.90547e+08	8.8024e+08	8.03716e+08	8.54755e+08	6.23327e+08	5.74624e+08	4.28627e+08	4.23661e+08	3.91012e+08	4.38349e+08	4.60431e+08	3.97662e+08	4.90973e+08	4.24698e+08	3.05835e+08	1.82461e+08	1.91541e+08	177206777	1.88688e+08
84	6	0	Control	29933563761	23442469343	17534238235	15452438685	13865992620	13532493967	10769703340	10455065730	10032966296	9382793400	10732011217	5507383645	4463690544	4290866815	3809986381	3631636787	3437894515	3045262715	2849636684	2644837305	2391185851	2114710807	1769794069	1536295048	1025150522	1136505229	9.03117e+08	7.77483e+08	6.94987e+08	7.49787e+08	819219997	6.18755e+08	5.54705e+08	4.71625e+08	5.50542e+08	4.26186e+08	4.94684e+08	3.58783e+08	4.05345e+08	4.5604e+08	3.652e+08	319797713	2.08727e+08	2.10404e+08	176290375	1.80187e+08
85	6	0	Control	29122450551	27510514608	17600142895	13975314861	14579694322	12937289890	10658581724	10165726739	8348851354	8584336035	10669511454	5719245870	5150971521	3674221153	3901773864	3883227439	3262355272	3107774661	2732468516	2378712124	2269385190	2253070124	1757718999	1483199911	1173476384	1242632124	8.64979e+08	9.43122e+08	7.12396e+08	7.52774e+08	7.02147e+08	6.16866e+08	7.04898e+08	4.4033e+08	546876689	425780826	5.63471e+08	339157682	4.15961e+08	5.01051e+08	4.10883e+08	3.75544e+08	2.19578e+08	2.19757e+08	1.60603e+08	1.56259e+08
86	6	0	Control	24424524685	24032405958	17101329700	17703818024	15977111798	12620300983	12360527908	9660014319	9747548051	8490218346	10164842242	3948009572	4959095097	4291405498	4219687067	3280048763	3664697356	2859422871	2672292571	2593254633	2384044730	2699939514	1664936332	1282652726	1379574116	1111582337	8.95413e+08	9.30232e+08	6.56446e+08	8.04489e+08	7.30719e+08	7.04688e+08	6.11509e+08	509666209	5.12778e+08	4.5685e+08	4.5393e+08	430067601	4.52493e+08	5.33881e+08	3.79446e+08	2.77524e+08	2.37159e+08	2.46132e+08	1.69271e+08	1.69469e+08
87	6	0	Control	24062439069	24753807015	13623623226	14375261975	15253927078	13391512672	12277360247	9410547190	12378104102	7686133228	7543474038	4450676915	4912635776	4451151611	4740854459	3343669278	3336780597	3163409477	2798017903	2361191071	2386765954	2533413921	1492030613	1499039975	1292909484	1118365958	891635240	9.82638e+08	6.36443e+08	7.68784e+08	6.88079e+08	6.80262e+08	6.02412e+08	4.68992e+08	4.26843e+08	474337666	4.57447e+08	402389484	5.06411e+08	5.33653e+08	4.63553e+08	3.18387e+08	262219500	1.91202e+08	1.62611e+08	1.8086e+08
88	6	0	Control	22032218584	25074307776	15889886067	16421040189	15080016661	12833871613	12860668047	9134237668	11623959860	8670010257	8487133378	5320950341	4704533410	4247158437	4734064814	3282831135	4137238514	2955513260	2950542170	2865646006	2651747229	2407392903	1418383935	1552352696	1212343150	950588358	8.30891e+08	9.08517e+08	7.22347e+08	7.55059e+08	7.16343e+08	6.10414e+08	6.32758e+08	6.32625e+08	4.36952e+08	4.1364e+08	4.20175e+08	4.29952e+08	437574091	4.66902e+08	4.7249e+08	3.24196e+08	2.50374e+08	1.73051e+08	1.52817e+08	1.59003e+08
89	6	0	Control	25089487415	26743857848	17754873739	16235182412	14331198568	13573696114	15514320953	8837246217	9872770448	8457172657	8318273748	4450524113	5735787408	4970185158	4529985702	3591572377	3999364478	2908595685	2924666614	2785195382	2111722674	2439967119	1343866236	1609856549	1088613596	8.5158e+08	7.77077e+08	8.85259e+08	7.87592e+08	7.64543e+08	6.08807e+08	6.10022e+08	6.21132e+08	5.67621e+08	4.07916e+08	5.08679e+08	3.89844e+08	4.09515e+08	410349014	4.20899e+08	4.3563e+08	257509262	2.09595e+08	1.63142e+08	178986574	1.52954e+08
90	6	0	Control	25506644792	24466662660	16198123099	14361663070	14727480190	16241426530	13021403807	8196302130	11216998701	7899078544	7311902507	5008825782	5119639537	4486003578	4449970427	4249384295	3740236967	3087028298	3187363684	2595396261	1845442251	2174379082	1453939140	1340512305	1152154403	1029061797	8.75745e+08	8.07456e+08	8.12835e+08	8.34892e+08	6.27527e+08	527451999	6.98109e+08	5.31831e+08	3.79978e+08	3.95384e+08	3.63318e+08	4.12899e+08	4.05134e+08	4.49591e+08	3.86936e+08	2.87483e+08	1.8405e+08	1.62829e+08	1.70043e+08	185908193
91	6	0	Control	25598300190	25645907370	15180508631	13953698895	13894032894	14516856454	11718902452	10152054871	10597492614	6746322458	7304133847	5002901919	4383447068	4391991671	5230755418	3795702452	3305266017	2868935893	2929446698	2885591688	2179951399	2359674272	1536382217	1358759391	1451737576	1025947686	7.53838e+08	8.66599e+08	8.08901e+08	8.31667e+08	6.5482e+08	6.10799e+08	5.80215e+08	5.07145e+08	4.35673e+08	4.56447e+08	3.29023e+08	3.87535e+08	4.58844e+08	369875554	4.27814e+08	3.53668e+08	2.10808e+08	2.07413e+08	198496012	195695408
92	6	0	Control	24832143253	27866756417	12406566276	14636213363	13229319159	15048505041	12368540505	10286800708	10286272675	7019888872	8994806089	4949389026	4091942219	4072906325	4684360767	3558668932	3164362210	2638816612	2660544323	2750775314	1822189384	2573253555	1594387688	1415099238	1244751649	1074190150	9.4501e+08	7.15875e+08	777855752	727662625	6.57676e+08	5.70486e+08	5.74746e+08	5.15451e+08	4.87801e+08	4.36981e+08	3.73114e+08	3.69608e+08	5.18654e+08	475265157	3.76255e+08	3.30505e+08	2.06317e+08	1.813e+08	1.75445e+08	1.90477e+08
93	6	0	Control	33265981529	23225711883	12754356345	17382714383	14960518911	16992046670	13930400146	9298952182	9750244907	7716171291	7718359607	5931851267	3908197250	4283803831	5157675038	2911139545	2704632349	3761105113	3163874419	3284164901	2099613871	2212475511	1552776570	1419651781	1237997324	9.49579e+08	7.68806e+08	6.71774e+08	7.73394e+08	6.7371e+08	6.46892e+08	6.94154e+08	494048572	5.23876e+08	4.98576e+08	4.63185e+08	4.49759e+08	4.68883e+08	4.11647e+08	4.22742e+08	3.68763e+08	3.22842e+08	2.00248e+08	167630288	1.61984e+08	1.83506e+08
94	6	0	Control	26322271611	23678567474	12604340375	14971309895	14444866023	12765440292	12680080999	9932475633	8612437798	9097461168	8013132720	4879024036	4040631767	5107137128	4833264357	3778982740	2985679027	3314817745	2952850796	3274152963	2082051955	2496342375	1573106189	1564674887	1140692107	1087591969	7.41897e+08	6.37765e+08	7.97834e+08	6.15096e+08	7.04559e+08	5.42136e+08	4.73821e+08	4.24786e+08	4.9524e+08	456209912	5.12603e+08	4.13162e+08	5.23049e+08	3.83272e+08	3.57881e+08	2.864e+08	2.22183e+08	1.96927e+08	1.61302e+08	176506483
95	6	0	Control	28478779057	25217030888	16715514294	19454322481	14260059005	12619548392	13972657773	11056773879	8483618250	9336067767	9558439450	6185410435	4152892736	5126576253	3919563193	3044031697	2910651685	2698181038	2670261258	2984790390	2642608312	2389477772	1720215506	1421538756	1367519614	1006807001	624581193	6.31214e+08	8.45917e+08	7.07217e+08	8.70884e+08	5.8672e+08	616796204	415377527	4.1696e+08	4.72757e+08	4.68124e+08	4.31504e+08	5.3757e+08	4.47547e+08	3.17556e+08	3.17803e+08	2.04662e+08	2.23915e+08	1.89566e+08	172573418
96	6	0	Control	26316065073	24005397779	18977250412	18664709601	16628685111	11764923245	13066323544	10806023805	9605104895	7461353296	9573113464	5669806013	3872212159	4711422567	3864405665	2815353967	2604857876	3261585057	2177409548	3009307245	2647975550	2327705403	1702974887	1368560886	1384701796	1098288669	7.25776e+08	6.9521e+08	7.08611e+08	7.21694e+08	7.59372e+08	590813646	6.01755e+08	4.43658e+08	4.97265e+08	4.5425e+08	4.02733e+08	4.11583e+08	469424083	4.30207e+08	3.09602e+08	3.32717e+08	2.21222e+08	1.94332e+08	1.95138e+08	174063156
97	6	0	Control	26535686501	24268147290	16511733008	15391661375	15186705016	13052093181	11882658286	10177237878	7879925534	7053580107	9713505297	5973552901	5085243531	3864048228	3807204132	2667250635	2553621007	3582305479	2780248305	2822130938	2689032980	2126372819	1784754634	1247966217	1153438613	1078352116	750185915	9.55305e+08	6.7592e+08	7.85682e+08	7.42954e+08	5.90793e+08	5.9569e+08	4.7322e+08	4.60165e+08	547293116	4.65958e+08	367023550	4.73007e+08	3.81689e+08	3.27062e+08	2.94207e+08	2.11273e+08	2.50209e+08	1.80342e+08	1.83923e+08
98	6	0	Control	27653819392	23851022937	17276384530	16551765865	15201756635	12445686836	12261493024	10886628207	8947292261	7982202767	9174277779	5212421287	4372335550	3201042334	4263857805	3024183627	2706680821	3018613705	3160648129	2399402567	2834836267	1894867718	1679291357	1051282289	1043745065	1151971218	6.56481e+08	8.12466e+08	7.96292e+08	6.93575e+08	5.93184e+08	6.37973e+08	4.99749e+08	5.6309e+08	4.18944e+08	5.24234e+08	4.79874e+08	4.16725e+08	4.7129e+08	3.97319e+08	3.47316e+08	3.18817e+08	2.11188e+08	2.12705e+08	1.725e+08	1.68628e+08
99	6	0	Control	30438983686	24804355017	18318525880	13620281607	13817167117	14270469396	13935310836	9258624450	10586533522	8903710149	10915545728	4437143006	3946486101	4427633146	4325872917	3422093540	2888197913	3780219257	3083846207	2125094222	2749922748	1876848247	1720495262	1188628987	1319324085	1280449417	8.06426e+08	9.01808e+08	8.46727e+08	6.50399e+08	6.17313e+08	6.33414e+08	5.89394e+08	4.69982e+08	4.18761e+08	3.95332e+08	5.41524e+08	4.6431e+08	4.58926e+08	4.04723e+08	3.90206e+08	346666820	2.00177e+08	2.00333e+08	1.6472e+08	1.46051e+08
100	6	0	Control	26245304357	24523195059	19898737063	12310430725	15745749265	15504445275	12942416995	9229700449	10165986308	8534466025	10463615796	5183050476	4703242042	3234464722	4452684056	2909489037	3148582199	3786808650	3186901472	2716456410	2391677259	2099579042	1591370301	1416739419	1279710106	1081281599	8.37918e+08	8.49915e+08	7.62158e+08	6.93038e+08	6.74598e+08	5.53888e+08	5.78241e+08	5.31517e+08	4.78861e+08	3.58354e+08	4.02457e+08	4.04968e+08	4.2548e+08	3.93771e+08	376404424	3.10178e+08	1.95405e+08	1.96462e+08	165980499	1.48239e+08
1	7	0	Control	26231382016	25141561034	17569953317	15372034690	14300401471	12364541848	11832349525	10331661760	9247749094	8753316508	8146707949	5190988205	4217916348	4139276179	3927367864	3271869623	3135625896	3052719858	2712971174	2551284071	2429864630	2196613078	1602246027	1539027161	1142231637	1087983290	7.86649e+08	7.60359e+08	7.30539e+08	726275559	6.916e+08	6.12821e+08	5.54135e+08	5.25039e+08	4.62427e+08	4.4691e+08	4.31548e+08	4.243e+08	4.2188e+08	4.07917e+08	3.91716e+08	2.94788e+08	2.06436e+08	2.01231e+08	1.75036e+08	1.72807e+08
2	7	0	Control	26231382016	25141561034	17569953317	15372034690	14300401471	12364541848	11832349525	10331661760	9247749094	8753316508	8146707949	5190988205	4217916348	4139276179	3927367864	3271869623	3135625896	3052719858	2712971174	2551284071	2429864630	2196613078	1602246027	1539027161	1142231637	1087983290	7.86649e+08	7.60359e+08	7.30539e+08	726275559	6.916e+08	6.12821e+08	5.54135e+08	5.25039e+08	4.62427e+08	4.4691e+08	4.31548e+08	4.243e+08	4.2188e+08	4.07917e+08	3.91716e+08	2.94788e+08	2.06436e+08	2.01231e+08	1.75036e+08	1.72807e+08
3	7	0	Control	29109652557	24472043279	15292341077	18471664778	15211582719	12633515450	12058155491	9898947089	9694343311	9644840279	9577426346	5962588414	3415850286	4505591043	4566556187	3161332998	3130722850	2913063449	2353121677	2508855832	2537654357	2153079104	2023811085	1653743153	1152858995	1072403699	8.71065e+08	7.40645e+08	7.01303e+08	6.7949e+08	6.37018e+08	541403222	4.97915e+08	4.86423e+08	4.71795e+08	4.87293e+08	4.56149e+08	440790369	5.16285e+08	4.6662e+08	4.09942e+08	2.65329e+08	1.91907e+08	1.67792e+08	1.76862e+08	1.68526e+08
4	7	0	Control	26477662101	21006133340	17781860974	20095258249	15208966864	12657424554	11076337725	8894977965	10473086322	10505148549	8094330434	5640950465	4457985263	4551201430	3437190734	3516646607	3660995760	2713600933	2470630113	3077799287	2478604263	2362653275	1998907832	1610016809	1064144596	1097163870	7.8576e+08	8.00545e+08	7.6129e+08	6.78802e+08	6.51435e+08	5.96932e+08	4.72382e+08	5.51702e+08	4.77191e+08	550959785	4.01066e+08	4.44114e+08	4.84205e+08	4.38358e+08	4.05508e+08	2.58204e+08	2.15279e+08	1.64698e+08	1.75709e+08	1.75113e+08
5	7	0	Control	25864601527	17370419320	16842966540	16344509712	14138012355	13045288995	10589277032	8883809350	9434784883	8855056565	8306379977	4675868145	4522594325	4305724610	3093802833	3137471565	3701102439	2841446397	2460198828	3107834671	2487789076	2264597195	1868517923	1614870199	1142146489	1079528893	8.11678e+08	7.9525e+08	823777701	6.55989e+08	5.94462e+08	6.38723e+08	4.7643e+08	5.64153e+08	4.38828e+08	4.52429e+08	4.63012e+08	4.55714e+08	472545990	4.75697e+08	369064515	2.58542e+08	2.14086e+08	1.54793e+08	1.65548e+08	193960489
6	7	0	Control	33344708539	20075521475	17190262293	14400792072	14092635848	15427032225	12404099055	10008827219	9229497677	9932102399	8013637266	4997472430	4259291376	4169631430	3832702271	2974222671	3340724283	3190703789	2673049547	2865743457	2536924813	1755220770	1951685304	1589205253	1299947038	9.77926e+08	8.34219e+08	7.63699e+08	8.59122e+08	8.27738e+08	6.08062e+08	7.0091e+08	4.97658e+08	5.1258e+08	4.81307e+08	3.19804e+08	5.5448e+08	3.81461e+08	4.00561e+08	4.28804e+08	4.3214e+08	2.73124e+08	2.1853e+08	182078698	1.82026e+08	164366400
7	7	0	Control	23576087008	23111855921	18123221011	15955352191	18746184758	13605682549	13851228181	8963171483	10953502464	8986831136	7147380671	4808241088	4373089069	4480297707	3979750413	3076851805	2905274528	3468988499	2703635660	2402700391	2758312316	1674731542	1870174825	1841024688	1126768035	8.42218e+08	6.65019e+08	7.71809e+08	7.25284e+08	8.30868e+08	7.23748e+08	5.92554e+08	5.77371e+08	5.0111e+08	5.61876e+08	3.13516e+08	4.72642e+08	4.14474e+08	4.82891e+08	3.84441e+08	4.97016e+08	3.28859e+08	2.17874e+08	175222132	2.00172e+08	1.64014e+08
8	7	0	Control	24701102161	25731387670	18816793073	16220704896	17196728278	13434910803	13009161361	9138638369	10195787723	9104813087	7438157437	4802423828	3883385636	4054366579	3818778915	3200578305	3181837011	3185660952	2439250589	2646921542	2841862007	1823040922	1757589572	1763956070	1231755859	1419793086	7.09367e+08	8.87066e+08	653278988	7.48571e+08	6.99132e+08	5.6879e+08	5.51361e+08	4.01074e+08	6.84061e+08	2.89574e+08	4.60358e+08	4.01639e+08	5.13065e+08	3.93872e+08	3.84388e+08	2.52404e+08	2.39019e+08	1.76003e+08	171301005	168520851
9	7	0	Control	26201721904	24656509704	19473417488	13767556681	18040229150	13739316118	12725113847	9330039307	10329072774	7538981664	8740892333	4890733094	4907344042	3655476883	3189064850	3130250606	3423102330	3572399173	2580297351	2981373098	2739176919	2109772115	1934669025	1864406949	1169659640	1336236363	7.05915e+08	7.47577e+08	5.87146e+08	7.54469e+08	7.0917e+08	6.2753e+08	5.9546e+08	3.88504e+08	518125083	4.27002e+08	4.68866e+08	379326517	5.03866e+08	4.80464e+08	4.17708e+08	3.23111e+08	2.22346e+08	1.39649e+08	1.72914e+08	1.56415e+08
10	7	0	Control	31908750187	24263675149	17957223923	16196506895	20028010431	15579334986	14191304830	10485011830	10149536318	8656038237	7572217379	5957827099	4528171933	4005290672	3430164778	2965832122	3297446760	2399024110	2767542218	3369196392	2100856407	2248385395	1780860649	1713831233	1234324305	1165076378	8.32323e+08	7.37217e+08	7.15076e+08	9.20136e+08	7.45223e+08	6.56893e+08	5.48341e+08	4.84323e+08	5.34372e+08	4.80413e+08	4.95425e+08	3.6323e+08	4.69246e+08	4.80942e+08	4.45766e+08	3.04996e+08	2.16543e+08	1.82715e+08	1.78193e+08	1.51905e+08
11	7	0	Control	27548170082	23889031477	19352295647	14546511939	16437025190	15047714383	14176684657	10508838313	9626638730	9747488752	7940762127	5481599244	3930155076	3684901020	3412577465	3237653178	3103052229	2621583807	2472698284	3158802135	2021613947	2207321953	1621691621	1865639393	1060403031	9.62864e+08	1010838361	8.45712e+08	8.44521e+08	724644758	7.02318e+08	6.38018e+08	5.19818e+08	4.67343e+08	404022622	4.44492e+08	4.75913e+08	4.10244e+08	4.32056e+08	4.28046e+08	4.19397e+08	2.81211e+08	2.41433e+08	2.00361e+08	1.83003e+08	1.60787e+08
12	7	0	Control	30156345731	26963784964	18487885867	14434683204	16531299479	13536300506	13888545100	9802314469	10366445420	10342908402	6706134724	5754105819	3924596170	3294244948	3749144677	3192084874	3417094598	2895212294	2517614722	2722242316	2159161110	2231742555	1518219531	1539596582	1015157761	1071801742	1054058023	7.40477e+08	921709910	7.81942e+08	6.31523e+08	6.21779e+08	5.45439e+08	5.30492e+08	4.14139e+08	4.71006e+08	4.89481e+08	3.80773e+08	4.45552e+08	4.39302e+08	365509724	2.92431e+08	2.47742e+08	1.97968e+08	1.91314e+08	1.65083e+08
13	7	0	Control	27581141780	26669125702	18763549355	13832363119	16448790075	12233628698	12846626686	10354174114	9986994448	9129705189	7259022663	5742740098	4144561228	3536651614	3607161530	3418340361	3069481294	3068630855	2421841804	2642717099	1890742710	2421876587	1536600983	1428499648	1159773458	9.94635e+08	9.71764e+08	8.02451e+08	9.05117e+08	8.7458e+08	6.16675e+08	6.46229e+08	5.20876e+08	5.70893e+08	4.11757e+08	3.81529e+08	4.34974e+08	4.7808e+08	4.07616e+08	3.98234e+08	4.06449e+08	3.20742e+08	2.38891e+08	1.75956e+08	1.9083e+08	2.00726e+08
14	7	0	Control	22808568838	23123916966	18171096823	14652885588	13620842524	13041447546	13151792778	10167026496	9018193974	7792565471	8531069527	6073076874	4193726375	3625218112	3315359160	3297325298	3408810756	3106621951	3111751490	2858501395	2121474143	2028889868	1887414580	1539198531	1217216971	1148641066	885148323	7.75536e+08	7.88258e+08	8.44478e+08	773920832	5.69877e+08	5.54389e+08	6.02222e+08	4.57295e+08	3.94427e+08	545804897	4.33379e+08	4.00041e+08	3.90048e+08	4.32037e+08	3.57387e+08	218020828	1.77111e+08	1.64159e+08	2.13753e+08
15	7	0	Control	26304748150	24253899655	17814169808	20150456605	14864189668	12683229154	13200110085	9476236031	10594575492	8135891411	8317046640	5363712916	4348477189	4563385900	3783930647	3405821522	3455035375	3532493486	2557036886	2904963790	2474790697	1928975362	1532445263	1691940617	1135539394	1018492441	7.01221e+08	695897684	7.45327e+08	9.52792e+08	6.23619e+08	5.46513e+08	4.475e+08	606489283	4.11389e+08	3.96964e+08	4.60905e+08	4.10587e+08	4.33681e+08	406056029	3.87388e+08	3.39459e+08	1.7711e+08	2.30696e+08	1.71105e+08	2.08111e+08
16	7	0	Control	28476029529	25440044056	20605871353	18779651463	14928342866	13646045140	13433550033	9492472866	8648340289	7749268619	9971758126	5656491647	4174041586	4186722036	4134544362	2986408889	3418474861	3572261411	2977452311	2867383658	2085405553	1922862358	1493644701	1768139307	1137089149	1104724217	8.35641e+08	7.96875e+08	7.89917e+08	7.62212e+08	5.44416e+08	5.70171e+08	4.44728e+08	5.60028e+08	3.82935e+08	3.70166e+08	4.43873e+08	4.76285e+08	4.9585e+08	4.26798e+08	3.88373e+08	3.11714e+08	1.48861e+08	1.81891e+08	1.8865e+08	1.69145e+08
17	7	0	Control	31288723252	24378273134	18947791681	13371017298	16527011624	14585547533	11711757516	10618237525	7703182574	8337630047	9450285652	5855945861	3518331553	4196294417	3435429773	2879734082	3463944801	3097173863	2791880035	2903063822	2586078485	2136030396	1392072700	1305776560	1073552522	1173859350	7.65449e+08	7.03283e+08	8.03399e+08	7.08411e+08	6.61382e+08	6.09209e+08	4.66326e+08	5.60239e+08	3.51656e+08	3.2445e+08	4.57805e+08	4.52935e+08	4.9593e+08	4.46414e+08	4.15204e+08	3.07789e+08	2.1069e+08	1.85295e+08	1.86209e+08	169906085
18	7	0	Control	28670255491	27016747041	17883038880	14775315229	16097530656	12839396837	11522636132	9980343899	7850480267	6743784255	8921777675	5330723365	3761638876	4651921038	3869644169	2809158019	4164574349	2511642307	2555175473	2312801056	2353061509	1764385341	1351412716	1301509624	1157558706	1292385672	7.89848e+08	8.15941e+08	8.02819e+08	6.97547e+08	7.83112e+08	6.26132e+08	5.04094e+08	532160591	4.32778e+08	4.15698e+08	3.63888e+08	3.89056e+08	4.41219e+08	3.99883e+08	3.71238e+08	317506774	2.33406e+08	1.66395e+08	1.59836e+08	1.63952e+08
19	7	0	Control	25963441648	23683687907	18946011021	13685718659	14979116033	12535375996	10320053652	8744067366	10252389153	8213734121	9208267211	5670732482	4556999858	4484544579	3768189057	2941324401	3735867754	3168359875	2524390818	2577839884	2351515691	1802371179	1321504003	1227852436	1209498344	1077426830	7.23688e+08	6.82174e+08	7.87347e+08	8.46246e+08	7.019e+08	6.61488e+08	5.13321e+08	634494171	461318669	4.25959e+08	3.54534e+08	3.64473e+08	4.23765e+08	3.7052e+08	3.37513e+08	2.99161e+08	2.25864e+08	2.18491e+08	1.7495e+08	1.5736e+08
20	7	0	Control	28924424603	18600671837	20105146502	13456191078	13177956754	15117055896	10196087804	10476354779	9883796302	7699625744	8592630791	5098434355	4982927494	4130255022	3899553355	3545406825	3667671943	2597343187	2441991642	2180530976	2633048828	1919120948	1635696986	1377292495	9.92239e+08	1221093929	851175670	6.3345e+08	8.39425e+08	8.47161e+08	7.11033e+08	6.18347e+08	5.26431e+08	7.64146e+08	5.092e+08	416101940	3.87427e+08	3.57828e+08	4.27069e+08	3.99886e+08	3.27342e+08	3.14795e+08	2.28551e+08	2.18157e+08	1.92832e+08	1.99136e+08
21	7	0	Control	27392616759	21456616222	20801865091	13826475914	12924869141	16452489048	12424091477	11667917716	9923963814	8123734335	8554033580	5062827554	4472232219	3685664439	3831451409	3188859284	3222513206	2809754447	2611156167	2298999785	2433243100	2292489922	1765865577	1592733357	9.92318e+08	1159423222	7.39566e+08	7.0659e+08	6.96051e+08	6.51166e+08	6.47918e+08	6.68259e+08	6.18183e+08	5.93617e+08	382408271	4.16034e+08	3.57476e+08	3.64013e+08	4.95419e+08	3.75319e+08	3.65637e+08	3.48777e+08	2.12748e+08	2.08586e+08	1.95788e+08	1.91424e+08
22	7	0	Control	22848198715	23348238621	22110079415	17703946079	12615623617	15149487233	9045224281	10188396213	9594754036	7551999407	8915792838	4794177784	4227175029	3757739155	4348668706	3169720590	3298438334	2427558819	2673605674	2344261966	2710919299	2069644348	1931255161	1977630021	9.36419e+08	1237487506	6.59567e+08	7.02808e+08	7.61578e+08	7.45185e+08	7.36715e+08	663920974	6.2385e+08	6.1773e+08	3.96838e+08	5.09524e+08	3.71682e+08	3.34957e+08	4.40666e+08	413368180	3.11666e+08	3.17622e+08	1.82451e+08	1.88944e+08	2.08477e+08	1.98848e+08
23	7	0	Control	25203804578	24908679952	21232644358	17185032250	12384826906	13307951073	10162122167	10065381053	10387058261	8030818329	8177905874	4918979796	4120897561	3733993028	3275995623	3297688712	2690104441	2432418528	2614014590	2772810872	2674228417	2237288753	1666670002	1933793000	1060296850	1169614437	8.46941e+08	6.71017e+08	6.40041e+08	6.41222e+08	6.91803e+08	6.74572e+08	6.47853e+08	6.96397e+08	4.57496e+08	5.25133e+08	4.59657e+08	3.49238e+08	4.87989e+08	346232631	3.14324e+08	3.13752e+08	1.91659e+08	2.22924e+08	2.01392e+08	1.84807e+08
24	7	0	Control	26187543025	24263546539	18703026471	16300934567	12347084096	14476787312	9915957648	9568927733	8955006073	8433432973	8485018428	4820956350	4438976877	4193562844	3264261390	3701777349	2386848116	2732320600	2543556862	2732608578	2479080967	2105410768	2050277046	1917578543	1290808484	1189684639	8.44129e+08	6.51427e+08	6.28696e+08	7.14171e+08	7.71557e+08	6.77146e+08	5.93358e+08	505312045	4.33273e+08	4.63961e+08	4.64005e+08	4.51772e+08	5.07229e+08	3.61874e+08	3.60561e+08	2.93206e+08	2.04995e+08	2.12828e+08	1.72436e+08	1.87052e+08
25	7	0	Control	27475655514	21624515038	19336458647	15771250462	14559754949	16583963432	10119363106	11388488572	9843957424	8320338543	9009823673	4725238409	4692030861	3805665113	3898313961	3469735918	2942896863	2740302090	2372498447	2248705851	1985742734	2284390921	2023321601	1708065082	1386512211	1405288283	7.87849e+08	7.18898e+08	7.129e+08	6.5558e+08	7.73285e+08	5.96595e+08	5.5773e+08	4.75824e+08	466543047	4.20692e+08	4.76917e+08	3.81574e+08	4.40974e+08	4.41138e+08	335981818	271719874	2.35207e+08	200429468	1.56059e+08	1.69696e+08
26	7	0	Control	24023888771	21914248799	19734383118	16327217037	12084411657	15556110033	13083455296	10988274987	8870778918	7038781372	7204106705	5551055835	4853684096	4269883904	4504468462	3153821759	2698773516	2926067974	2524162546	2281228249	2311022369	2055412073	1839290720	1722947859	1146754790	1035122583	8.23561e+08	829980111	793607100	6.32569e+08	6.73699e+08	5.85347e+08	4.97005e+08	4.97909e+08	4.98564e+08	4.40548e+08	5.78007e+08	4.16891e+08	4.64816e+08	4.26148e+08	3.96618e+08	3.29552e+08	2.05255e+08	1.97587e+08	1.89412e+08	1.62261e+08
27	7	0	Control	22878418163	21644469206	22029359446	14419905009	11811987019	12483876507	13344446085	10805244057	9322801127	8058161120	7528256972	5583531204	4651650085	4171001318	4085302388	2808766698	2877812812	3195814980	2528739740	2697433453	2756418361	1679927591	1717790919	1750784586	1134313957	983496136	7.07392e+08	7.84848e+08	8.43821e+08	6.36106e+08	6.65451e+08	5.75652e+08	4.91536e+08	4.91595e+08	5.0461e+08	4.60475e+08	4.88296e+08	3.79035e+08	4.61595e+08	4.23719e+08	3.78059e+08	3.20279e+08	1.9493e+08	1.83285e+08	1.83409e+08	1.57286e+08
28	7	0	Control	23039916097	24229607007	27052484804	15674934151	12620575308	10611672842	11189065758	12086818912	10953710045	8326355994	8506488190	5924611388	4619847081	4189989152	4245113655	3203953786	3196150151	3027965760	2447003710	2566784705	2391341389	2345632034	1661254924	1730304616	1100561540	1128086690	8.05575e+08	7.07699e+08	8.59189e+08	786299772	6.60956e+08	5.16189e+08	456426428	5.77949e+08	4.88176e+08	3.78103e+08	4.95666e+08	3.7334e+08	4.85489e+08	4.14965e+08	4.0257e+08	2.4678e+08	1.79185e+08	217202130	1.8208e+08	1.6131e+08
29	7	0	Control	22576757235	30235334301	21944104218	14823085049	12149447963	11517696123	10543701312	10034029308	10194693722	9567680779	8952547022	4841284326	4802083282	4514596273	4465683836	3710795804	3005390828	3331541229	2283365742	2986388831	2571139239	2554445902	1782352142	1701123842	1105928362	1117601508	7.93084e+08	8.08826e+08	7.85719e+08	7.01774e+08	7.19327e+08	5.5162e+08	466677124	6.95563e+08	438048013	3.8761e+08	4.9744e+08	3.73867e+08	4.50085e+08	3.75145e+08	4.0378e+08	2.65914e+08	1.76059e+08	2.29602e+08	1.67511e+08	1.84288e+08
30	7	0	Control	23462859040	27879352769	20846521545	15518092661	12197870196	12212739688	10534706431	9137792697	10479742167	7844483840	7865043031	4742692751	5037384775	3834677406	4554289044	3552475014	2749622558	3452819911	2809604893	3554022870	2354949351	2972127996	1742841125	1688058739	1137103974	1453257684	7.88586e+08	7.26556e+08	7.94494e+08	7.08986e+08	7.39019e+08	5.9401e+08	5.61896e+08	5.47533e+08	3.93721e+08	437002323	4.88963e+08	445927250	4.01381e+08	3.61144e+08	4.3222e+08	302086916	187226288	2.2198e+08	197377033	1.92952e+08
31	7	0	Control	24501469586	23534470634	18569174871	14022701214	12218964351	11021058730	10765252011	9037344974	9365461030	7177636923	8344741741	5540008017	4760788058	3308596455	3982753655	3468344352	3051614507	3012814671	2855059800	2951418399	2354632595	2883985145	1597375587	1594035038	1114559048	1277789571	8.48159e+08	6.50764e+08	8.44263e+08	6.4133e+08	7.06847e+08	7.19738e+08	5.25795e+08	5.04077e+08	4.01651e+08	4.33876e+08	3.95954e+08	4.82649e+08	4.28331e+08	4.67971e+08	4.20183e+08	3.17173e+08	245230390	2.26501e+08	169213650	153684851
32	7	0	Control	25339407802	21529945299	17833415381	17357188768	14039903951	13029287314	12893767185	8862804142	9169417525	7835304610	8726548038	5408944280	3797935388	3679376075	4063505917	3331705275	2807486104	3675290433	2812185202	2682464174	2334166174	2423137032	1680955318	1885216666	1151643383	1203773197	8.40405e+08	8.16532e+08	9.24573e+08	5.85355e+08	7.62487e+08	6.75205e+08	4.92598e+08	5.39175e+08	4.36363e+08	4.98453e+08	4.33846e+08	3.75239e+08	5.13239e+08	4.89714e+08	4.66147e+08	3.43845e+08	2.94224e+08	2.08385e+08	1.50451e+08	1.82883e+08
33	7	0	Control	30853616195	22734411434	14598618428	17943834539	13333944134	9854840213	12645912485	9742216657	8566144672	7321699233	8959222097	5314931999	3588283752	3931019293	4139269511	2950128423	3420004337	3721337336	3350191529	2510864431	2342393833	2007822498	1718658013	1889153432	1069840294	1162630083	8.95221e+08	856905518	8.06901e+08	6.16658e+08	6.58925e+08	6.1573e+08	4.50612e+08	4.80621e+08	4.3841e+08	5.24115e+08	3.6154e+08	3.8711e+08	5.42822e+08	4.05436e+08	4.9696e+08	3.2177e+08	3.61435e+08	2.09051e+08	1.41656e+08	1.51089e+08
34	7	0	Control	23188623250	20521369706	16729518814	14545747462	13287282171	12806324639	11996250007	9425109051	8333327316	7907808006	8514135162	4800569245	3278968132	4258946820	3852996170	3318868881	4345000081	3718134276	3357361619	2491171453	2560414637	1991919899	1707329429	1696491732	1097915133	9.72368e+08	960460172	7.41413e+08	677141203	7.62973e+08	6.83419e+08	6.38807e+08	460864366	4.55873e+08	4.78271e+08	4.58844e+08	4.16285e+08	4.05701e+08	4.34411e+08	3.70006e+08	453092369	285442978	2.93115e+08	2.16218e+08	1.50232e+08	1.72848e+08
35	7	0	Control	20196685289	22664130083	17441343794	14277800390	13539726675	12741644188	14056291721	10725660572	8208370450	9692046851	10065820311	6546297634	3932476647	4697726620	3962959958	3178346895	3599911058	3718688246	3163631838	2999149941	2288312100	1922407485	1627908763	1795187491	1127826224	9.97998e+08	8.37259e+08	6.91807e+08	6.70405e+08	6.73624e+08	6.32211e+08	5.90216e+08	5.44128e+08	515353106	453386062	4.61109e+08	4.93639e+08	3.93611e+08	4.48353e+08	4.27091e+08	3.87996e+08	3.28669e+08	2.31842e+08	2.10821e+08	1.7443e+08	2.10931e+08
36	7	0	Control	22358456707	21453534987	16085876095	13078837182	15672972578	14178392070	12214190055	10964295876	8624594603	8909513101	9313905799	5838167504	3853927653	4553236009	3612959623	3367318266	3387810661	3607141964	2858335304	2931632220	2186114594	1861987386	1438010342	1698337093	1019990504	9.3903e+08	8.06948e+08	6.49097e+08	7.24656e+08	7.50195e+08	7.1246e+08	5.28596e+08	5.5314e+08	5.69936e+08	4.67185e+08	5.79208e+08	4.59247e+08	4.12618e+08	490405498	3.95122e+08	4.04094e+08	2.97261e+08	2.34612e+08	1.95698e+08	1.46832e+08	1.92533e+08
37	7	0	Control	21083464578	24067374248	16633798396	14671544401	14140699534	14723905585	12809759042	10491408963	9615055263	8196612055	8817497459	5396070127	3888124542	4548647332	3904113457	3134585895	3116829745	3224877400	2821303682	2631894272	2788728144	1850113059	1590732442	1589315938	1070976295	1011324984	6.8899e+08	7.81866e+08	6.708e+08	7.77539e+08	7.46523e+08	549439309	5.61015e+08	5.21947e+08	4.65665e+08	4.84473e+08	458651588	3.86593e+08	4.03002e+08	3.62484e+08	3.57563e+08	3.04435e+08	2.55452e+08	1.99428e+08	1.76464e+08	2.14485e+08
38	7	0	Control	26309177497	26338374372	14004565395	16928129220	13522126283	13658017191	11663693348	10915216259	9925492337	9198756205	8450955776	5430463044	3577908957	4299971824	3506572021	3312106262	2968642270	3668132345	3110846995	2907057137	2565235583	2045659446	1681560653	1516462638	1117415924	1049346179	7.56046e+08	7.03465e+08	7.44967e+08	7.54021e+08	6.89267e+08	5.93196e+08	4.93781e+08	4.48242e+08	4.72572e+08	4.38249e+08	4.33961e+08	5.53394e+08	3.70969e+08	3.90924e+08	3.52245e+08	3.22621e+08	2.17469e+08	164648266	1.56681e+08	2.08566e+08
39	7	0	Control	28856884879	23924454548	16166701993	16818486517	16366530688	13814650610	11396891370	10819584322	7942954021	8105428810	8226310160	6124520523	3950061367	3993258531	4137188247	3335968294	2719883017	3596700548	2193710974	3258150537	2438100493	2122662345	1391592200	1521970167	1171409901	1155533987	7.54442e+08	6.27622e+08	7.592e+08	8.03862e+08	6.91691e+08	6.28021e+08	6.16162e+08	499471669	5.1645e+08	4.2785e+08	4.35981e+08	5.049e+08	3.64601e+08	4.45607e+08	4.20155e+08	2.90266e+08	2.04025e+08	1.68812e+08	1.6642e+08	204682640
40	7	0	Control	24879106642	21344588771	17117442448	16126047050	14780036174	10991985233	12996467484	9766407649	7927197115	8416152746	7294652491	5189962617	3972666401	3663371339	3175336730	2807291794	2547030690	2867788961	2058197810	2465147256	3138549671	2124885221	1149394475	1444092584	1165098631	919284898	9.01789e+08	7.23988e+08	7.9412e+08	8.78011e+08	5.70753e+08	6.24141e+08	6.35502e+08	4.49038e+08	4.35018e+08	4.34179e+08	3.69902e+08	405313970	4.47969e+08	4.16309e+08	415029347	3.09293e+08	2.12942e+08	1.75667e+08	1.83215e+08	1.68488e+08
41	7	0	Control	26690120799	27756742349	18818289333	17532678114	14891178461	10995153776	11759216200	10512945294	8782896876	8020691259	6636496162	4647848658	4135518705	4283884117	3322315918	3182518170	2715371208	3002318000	2123069055	2445592653	2553262228	2019071240	1420046032	1585265300	1273584756	1118636742	7.77651e+08	7.19971e+08	8.44832e+08	7.12348e+08	6.41879e+08	6.42728e+08	5.25776e+08	4.67856e+08	4.28609e+08	4.86147e+08	4.01772e+08	4.15597e+08	3.98012e+08	416991825	3.05161e+08	2.94828e+08	1.83674e+08	2.00619e+08	1.77889e+08	1.86844e+08
42	7	0	Control	27080244352	25792229916	17007817479	17033468066	15378376999	10285782692	13244912087	10619588156	8482636401	8052372168	7679748673	5969039257	4681322024	3807449753	3067351067	3391175931	2841282857	2767203927	2271841084	2317734712	2259904349	1859857073	1742042864	1428162882	1256221078	1072940061	7.27412e+08	6.91536e+08	6.9147e+08	7.84034e+08	572817619	5.86564e+08	5.36339e+08	6.25419e+08	4.55813e+08	4.99833e+08	3.64428e+08	4.50409e+08	4.13516e+08	402374203	2.8589e+08	2.58498e+08	1.90792e+08	1.95254e+08	1.90534e+08	188531243
43	7	0	Control	24820057330	25045689863	16102079525	14153500762	15194087126	10059285999	14408344549	9972970416	8545172755	8078444094	7577657033	6208022224	5271011757	3520092198	3732690797	3807550789	2776738963	2865857747	2302826433	2396222117	2444398860	1865465605	1764885822	1651659619	1333839191	8.8843e+08	6.51781e+08	6.80909e+08	7.33812e+08	6.87382e+08	6.04939e+08	5.91845e+08	6.21225e+08	528341001	6.10924e+08	4.44454e+08	3.93826e+08	4.34451e+08	4.29588e+08	4.12398e+08	3.59633e+08	2.90835e+08	1.84852e+08	2.0709e+08	1.78887e+08	164441793
44	7	0	Control	27018358845	22629772916	15109247493	16302836379	13712119690	11850581166	14651011196	11469421299	8937969161	8321272394	7590203167	5114742642	5360835874	3886643331	3536649049	3451940166	2926262554	3276411908	2397847679	2271141152	2511296024	2288924674	1590034597	1600362917	1168617841	1103314970	7.30523e+08	6.4796e+08	8.15133e+08	706555849	5.62532e+08	6.4451e+08	670267286	5.12168e+08	5.02686e+08	3.82497e+08	4.62027e+08	4.2159e+08	5.30196e+08	3.90743e+08	3.37583e+08	3.12028e+08	1.99786e+08	1.9847e+08	157628130	1.61724e+08
45	7	0	Control	33757620803	27589731725	18065116861	15597238392	13227073502	12203311841	15471857813	11266492232	7973172636	9265529092	9654045688	5434299021	4819388287	4074048687	3548233272	3847685774	2933515864	2938211946	2394214926	2379623121	2121825849	2410812085	1591737351	1511053625	1212489865	1034284265	7.43462e+08	6.33335e+08	6.39218e+08	6.14009e+08	6.23796e+08	5.90796e+08	5.93539e+08	5.45642e+08	5.15446e+08	3.94156e+08	3.95426e+08	4.54004e+08	5.21944e+08	4.06542e+08	3.34686e+08	3.04898e+08	2.28166e+08	1.83966e+08	2.0817e+08	1.78256e+08
46	7	0	Control	32130506334	28877914840	19367128003	14668283720	12751632985	11706353271	13124772029	13530840038	8199643849	8960905826	9156673902	5430975679	4297642220	4247156262	4416648855	3139052817	2961906523	3133590719	3150190289	2406192413	2454709636	2243086470	1200116113	1441488034	1377658434	1037256785	7.35232e+08	7.50422e+08	6.82735e+08	6.74251e+08	5.30069e+08	6.5883e+08	680717959	5.9535e+08	4.35138e+08	4.45029e+08	3.71968e+08	410545408	4.51494e+08	4.55157e+08	3.5165e+08	3.15736e+08	2.7214e+08	1.66262e+08	1.87636e+08	1.60657e+08
47	7	0	Control	30192334734	25503162309	22036091675	12416429018	14158700444	9885840172	10766052055	12485979418	10357347018	8356257927	8792251196	4629208658	4045167891	4665249952	4218527696	2691423546	3470692839	3299180407	3134204633	2889883586	2212328279	2211719630	1464162817	1271255395	1511336081	1072315369	7.29333e+08	8.07826e+08	6.1693e+08	7.81787e+08	5.25953e+08	6.51719e+08	6.15343e+08	5.592e+08	4.09455e+08	5.07335e+08	352507646	3.98369e+08	3.82472e+08	4.91719e+08	3.90566e+08	3.12907e+08	2.47332e+08	1.62953e+08	1.64255e+08	1.76846e+08
48	7	0	Control	29875126052	28363208366	17487087966	13830963540	14947923829	10685046659	10378486268	10433615484	11213496164	10809184888	8359148834	5122861339	4583207537	4390289972	4320603714	3063929673	3572559029	3219725743	2765771697	2462724536	2428856624	2498785081	1781524586	1351423676	1301140477	1100210494	6.52617e+08	646479960	750797897	7.75561e+08	6.42634e+08	6.33257e+08	6.28842e+08	4.566e+08	4.59159e+08	4.03422e+08	446576737	3.99487e+08	4.07576e+08	477975648	3.8027e+08	2.88956e+08	1.9223e+08	2.08522e+08	1.69425e+08	1.49166e+08
49	7	0	Control	31322730895	24306317113	16605437745	15024644911	15360401041	11095207142	10371874810	13133165289	9482957075	12561263348	8629234051	5121274188	4138784566	4172302459	4323163830	3156123720	3775050689	3167280757	2723728872	2761820479	2935587936	2195890131	1621734332	1135218680	1376244496	1067737702	6.00447e+08	7.19292e+08	8.37331e+08	555934858	6.28821e+08	6.00713e+08	479842813	5.40871e+08	4.13892e+08	433459193	4.81441e+08	3.9108e+08	3.46067e+08	4.90947e+08	4.06147e+08	2.88357e+08	1.70983e+08	2.26937e+08	1.78508e+08	1.55596e+08
50	7	0	Control	27543706523	25356702158	17385596687	14897525830	14701384956	12974953273	11067125668	10330323132	10123520849	10444635433	8057975091	4866620671	4301228238	4117660207	4940183780	3000672940	3368763802	3175623837	2598856081	2753730353	2526322568	1834770740	1549340698	1420949314	1080714068	1192272531	7.36584e+08	6.96843e+08	7.17857e+08	6.35041e+08	5.95243e+08	5.89455e+08	497102369	5.11022e+08	4.11919e+08	4.29365e+08	4.42025e+08	375101177	3.51945e+08	4.05114e+08	4.4961e+08	2.68766e+08	1.70795e+08	2.09882e+08	1.9094e+08	1.53079e+08
51	7	0	Control	25625194568	27920467291	20590428803	13748641977	15208658616	11461882695	11556532723	10698009330	10072340765	10027824340	8032160078	5969509600	4148414621	3690552309	4736572082	2891662845	2987691948	3263440262	2823566444	2573022498	2709905771	2315310132	1701737601	1468041792	1043922774	9.56363e+08	6.51151e+08	7.14274e+08	6.87963e+08	7.78557e+08	6.85218e+08	4.71546e+08	4.60794e+08	4.23159e+08	4.10016e+08	5.06541e+08	4.56769e+08	3.70337e+08	357696307	4.01061e+08	4.62782e+08	2.74126e+08	2.01334e+08	2.14567e+08	2.2058e+08	1.71042e+08
52	7	0	Control	26890103399	27515252630	21164630922	13453607366	14430760776	10068557668	12296470137	10840951436	11040306978	10155942034	7595589934	5665960644	4128841096	4194367500	3689977160	3083526683	2870525099	3002089371	2876873398	2837555970	2379284506	2222441373	1438037493	1471927659	1170171795	1099428155	8.93036e+08	7.81022e+08	7.85953e+08	7.23091e+08	7.3068e+08	5.50219e+08	4.35684e+08	4.90244e+08	4.3066e+08	4.47645e+08	4.45307e+08	3.97085e+08	4.42318e+08	5.04391e+08	385881544	278812694	232177628	2.0781e+08	2.38957e+08	1.90493e+08
53	7	0	Control	27564659999	24588236755	21094210653	15955379243	14182644231	10362963786	11953735390	11326437146	9850793560	8655424977	7450704174	5254372338	3864459050	4518991684	4130269434	2829525015	3128481127	3260443501	2821690696	2775095484	2649229311	1876646814	1750181038	1601875637	1084045174	1050140939	7.87179e+08	6.37692e+08	6.85998e+08	7.93487e+08	6.49032e+08	5.03696e+08	5.0944e+08	5.54134e+08	4.16702e+08	4.70436e+08	4.45862e+08	4.09557e+08	4.6922e+08	4.38726e+08	4.30257e+08	2.63307e+08	1.93666e+08	2.03731e+08	199509527	1.81024e+08
54	7	0	Control	27669733626	25343045172	18637149011	15713545402	12602354144	10544223169	12574685781	11386125683	8386751416	8343099738	7956295104	5273187073	3907216128	4292339149	4653550294	3165095393	3357050771	3023447210	2423817846	2568044530	2785194569	1778870881	1903214597	1432839825	1422580470	1098710140	825407213	7.09143e+08	6.35576e+08	6.50339e+08	792686334	5.669e+08	4.79437e+08	5.05414e+08	4.02867e+08	4.88905e+08	4.22872e+08	4.54045e+08	4.81283e+08	3.86137e+08	4.67763e+08	2.64645e+08	2.42341e+08	1.91623e+08	2.11854e+08	2.03107e+08
55	7	0	Control	27546923994	28294333587	17291420809	13211907674	14167267137	11720337040	10477493973	11158015589	9443505408	8827453089	8628457505	5327281603	4705723113	4235399264	4739814797	3366117174	3300780270	3547302177	2504869390	2618202182	2137066707	2007963374	1924658857	1751923706	1689705087	1078071645	8.01876e+08	7.05902e+08	6.75843e+08	6.65864e+08	9.10159e+08	5.19271e+08	5.92158e+08	5.23309e+08	436352304	3.91131e+08	427275602	4.16941e+08	4.84285e+08	3.9758e+08	4.7496e+08	3.10321e+08	2.14139e+08	185013377	1.75613e+08	2.20444e+08
56	7	0	Control	28377083791	30400225814	19880916006	17303574855	12548392197	10187855717	11390392072	11366779235	12261182424	9423360395	7727557272	5885126780	4874772358	4453946165	3672116675	3742218896	3267032009	3414961010	2264440976	2527443197	2148314692	2118564380	1570089097	1604635078	1249407742	1153304541	8.09582e+08	7.30478e+08	7.92853e+08	7.26241e+08	6.46149e+08	6.13574e+08	6.33231e+08	5.08401e+08	4.62372e+08	4.35422e+08	4.27555e+08	3.67535e+08	3.77169e+08	386161988	4.53981e+08	3.18901e+08	1.65058e+08	1.90149e+08	178863016	1.75919e+08
57	7	0	Control	26982325631	28625370872	17379774690	17467854717	14769075415	11491542534	12380519735	10854504729	11647315367	9628151008	7507872599	5629247477	5133604938	4039000351	3798724122	3763646101	3416579245	2995606523	2431993920	2100395189	2320840628	2357402373	1546097494	1821477586	1060630826	1119588951	7.7954e+08	8.15518e+08	7.02605e+08	7.47232e+08	692546129	6.73963e+08	6.24787e+08	3.90114e+08	3.96827e+08	3.93165e+08	4.09732e+08	4.51919e+08	3.44832e+08	4.33527e+08	4.64568e+08	3.3981e+08	2.18318e+08	1.74524e+08	1.5398e+08	168640469
58	7	0	Control	27321596093	21502807082	19729476271	17794409926	14892038788	9637725992	13791884113	11768691250	9887748554	9965907860	7069151851	5826046498	4928182357	4012719477	4169395062	3977044945	2936093784	3037487922	3012723527	2605724728	2377952074	1902206609	1699420979	1647170040	9.43872e+08	1070721748	7.68964e+08	7.89583e+08	7.26898e+08	689398553	6.90644e+08	6.73358e+08	6.24979e+08	4.45088e+08	3.23075e+08	4.0696e+08	4.08155e+08	3.80723e+08	473534637	3.90903e+08	423782703	3.47543e+08	2.17051e+08	1.76491e+08	1.7212e+08	1.67999e+08
59	7	0	Control	22962084747	23992849773	16416227851	18710305957	14829514735	11011241112	13554940026	10929351270	8624595125	9909251438	7821043566	5476471717	4406558597	3825338817	3385253369	3628826246	2706557335	2683341193	2638787049	2377541153	2050738176	1898902892	1504241548	1692181574	1083360558	1031032320	7.28309e+08	7.96549e+08	7.19159e+08	7.27847e+08	7.23399e+08	5.35728e+08	6.71978e+08	6.0096e+08	3.93012e+08	3.96302e+08	4.29832e+08	4.70023e+08	4.78236e+08	4.16091e+08	3.64989e+08	3.60428e+08	1.83003e+08	1.99719e+08	1.9186e+08	1.7094e+08
60	7	0	Control	25949834341	25159406393	14939475710	17321800898	13519276092	10296550495	12355665038	10393609315	7771620616	9388351413	9069344261	5049605300	4392767234	4183495012	4354316954	3388568226	2788545528	2887232808	2464101252	2345709258	2222767205	2488447129	1460088151	1753320564	1224140930	9.87162e+08	7.50249e+08	747611089	7.59497e+08	8.37075e+08	6.10355e+08	5.73539e+08	6.02148e+08	617383282	4.82886e+08	4.6999e+08	5.32062e+08	485107336	4.91307e+08	4.08601e+08	3.25906e+08	3.01705e+08	2.17819e+08	1.98709e+08	2.22662e+08	2.22984e+08
61	7	0	Control	20350779389	22096208473	16822953782	17407435470	14793477908	11694638639	9422482344	12010069102	8693498961	8939590809	8037337279	5419307174	4180669083	4569364279	4235262098	3136067472	3510014377	2895943142	2411148065	2614550464	2616008232	2123029375	1866119073	1353648658	1135118773	8.23445e+08	6.83481e+08	686745981	777849409	7.87579e+08	6.14784e+08	5.33856e+08	5.54403e+08	5.96686e+08	4.47587e+08	4.30435e+08	4.35073e+08	4.06973e+08	4.9249e+08	4.58765e+08	3.359e+08	2.82356e+08	2.40735e+08	1.98917e+08	2.29164e+08	2.16817e+08
62	7	0	Control	18967090854	23521884529	18898031660	16335356648	14630759671	12252394150	9272932251	11568196473	9301877626	9493484918	7772300259	4771716245	4148279581	4476116418	3659512806	3232829645	3552407534	2501569812	2661584799	2982027205	2353568725	1722759802	1877500377	1241381281	1039271845	941380426	7.611e+08	8.14184e+08	7.4845e+08	7.14867e+08	6.46072e+08	5.70391e+08	6.57503e+08	5.10166e+08	4.4705e+08	4.42877e+08	4.62144e+08	3.29943e+08	4.504e+08	4.03403e+08	3.71207e+08	3.92293e+08	209711609	1.99923e+08	211977747	1.99346e+08
63	7	0	Control	21050589510	20259684377	15915392728	16291933433	13680085401	13430383627	11652790458	8598576973	9528006594	9473990260	8270841533	4769274228	4023554783	4426728511	3805586774	3224945029	3264810805	2721738688	2668227591	3034924727	2599585067	1727843867	2057855643	1354412655	9.34917e+08	1267102827	7.03056e+08	7.39252e+08	5.9347e+08	8.44787e+08	5.88392e+08	5.99146e+08	687037082	543393135	4.41831e+08	4.3896e+08	4.65885e+08	3.12997e+08	4.36405e+08	4.31631e+08	3.10689e+08	3.43447e+08	255902519	1.96852e+08	1.89282e+08	1.88974e+08
64	7	0	Control	24670194352	24006141579	17709479358	15323361351	15958883869	11667139258	11559802855	8337230395	9497654411	9187400752	8183270657	4384913635	3548159361	4121799731	3542744937	3205067913	3522677269	3593321145	2811847785	3321580202	2515888040	1989990594	2150894291	1467413717	1173872777	1220929115	6.56352e+08	6.83019e+08	7.80843e+08	8.60024e+08	6.09699e+08	539082987	7.47667e+08	5.68417e+08	4.56766e+08	3.84049e+08	4.35534e+08	3.70825e+08	3.91804e+08	4.36408e+08	3.16136e+08	2.98812e+08	2.47881e+08	2.14719e+08	1.92137e+08	151627124
65	7	0	Control	26732875092	24564382479	16990040306	14886301961	16153984055	13636473318	11779770348	9913096878	8833529706	9792884307	7712517384	3670796727	3890401640	4175084187	3801366304	3759100038	3543543865	2622216045	2057013684	3198272317	2181951994	1935163635	2579116021	1464943077	1317768425	1099709121	7.48394e+08	7.14731e+08	7.10312e+08	8.47435e+08	7.77367e+08	4.87586e+08	7.46936e+08	4.49892e+08	4.60407e+08	4.01638e+08	3.86972e+08	414322510	3.70116e+08	3.72592e+08	3.52658e+08	2.57328e+08	250863277	2.47e+08	178610098	1.2769e+08
66	7	0	Control	27701043308	21163365843	15309132279	15143075703	13472879896	12318810716	11609240486	9734378018	9003657540	9931722044	8046443853	4304653895	3548812311	4242441091	4535264165	4271413009	3139915585	2565208791	2710969076	2208983565	2570668149	1811314288	2030339249	1469539285	1197647196	1182981833	7.59875e+08	7.96826e+08	9.24277e+08	928755248	8.00883e+08	5.71424e+08	5.88773e+08	5.71072e+08	4.83057e+08	4.0622e+08	349010167	4.65725e+08	4.34905e+08	4.11909e+08	283333021	2.66722e+08	2.33554e+08	223216598	1.61434e+08	1.29552e+08
67	7	0	Control	30575398459	22631269614	18961011586	16961636131	13552701334	12973892721	10975205284	11993062742	8904409792	9274041583	7987371112	5295320371	2836190070	4801079850	4136474132	3360129430	3599102802	3073939087	2846878365	2234239552	2513188078	2072857151	1663689323	1435714803	1181760671	1078758825	8.53303e+08	7.97966e+08	8.01551e+08	913322870	7.88364e+08	6.86543e+08	6.05615e+08	5.27916e+08	4.06725e+08	4.07595e+08	3.16615e+08	5.32977e+08	4.57664e+08	433927789	3.51173e+08	2.79251e+08	2.02516e+08	2.06292e+08	1.81824e+08	1.74665e+08
68	7	0	Control	31641659439	24539315775	18489205396	17373247825	11862457473	13535843308	10413237633	10456117196	9943262980	7172048242	8311807312	4692670432	3678289307	4477742924	3552247959	3140205386	3897723404	2604861136	2668890942	2161232140	2709001767	2218733203	1442761651	1649859276	1230182507	1105206463	9.2604e+08	7.91632e+08	7.14602e+08	6.85192e+08	9.02969e+08	6.22948e+08	6.07084e+08	4.58182e+08	4.41862e+08	4.44282e+08	398189269	5.39837e+08	3.85482e+08	4.46187e+08	4.71223e+08	2.55427e+08	2.03926e+08	2.12641e+08	1.68426e+08	1.61622e+08
69	7	0	Control	35072359563	27820632409	16701927490	17641085898	11477851699	12773399234	10736814076	9657322805	8932509333	6355306132	7303711137	4454998345	4180916834	4275778727	4061743687	3372013552	3325120906	2456828776	2729753046	2691568197	3051759168	1963208616	1553133062	1475700941	1107104523	1035454338	6.887e+08	7.53279e+08	6.54403e+08	655077855	8.12835e+08	6.39684e+08	6.10134e+08	4.03024e+08	4.48205e+08	3.82823e+08	4.49176e+08	4.74896e+08	3.2786e+08	3.70955e+08	3.9533e+08	2.47268e+08	1.9895e+08	2.12367e+08	1.64766e+08	1.64067e+08
70	7	0	Control	34506018331	23814049871	14130066929	15404176452	12538494340	12619863409	12371929255	7897223608	9042499122	7442039344	7067880129	4490842940	4413576971	4590187371	3821908489	3502857096	3269753306	2416895258	3009042641	2626138991	2655226364	1981174175	1520609524	1531017354	1137779185	1130775597	8.02247e+08	7.83062e+08	6.43235e+08	7.62407e+08	8.06205e+08	7.17248e+08	5.99649e+08	4.98292e+08	4.56472e+08	3.86392e+08	519004928	511492037	3.83378e+08	3.62431e+08	4.14669e+08	2.58408e+08	1.8679e+08	1.87674e+08	1.87986e+08	143798967
71	7	0	Control	27734506696	23638229827	14040149190	17308404033	13737971823	13654846127	12466623927	8303995348	9492999885	7317139276	8319078744	4975300671	3996619314	4908755199	3629417908	3548821034	3092543431	2649407271	2746948288	2221919370	2416002585	2278893721	1752790690	1562552345	1279706153	1195231153	8.06285e+08	6.84277e+08	7.67372e+08	681590145	7.877e+08	7.24559e+08	581981012	5.86406e+08	4.07704e+08	5.016e+08	5.18631e+08	5.41961e+08	3.53524e+08	3.60115e+08	4.78469e+08	2.94966e+08	210407126	2.0859e+08	1.89097e+08	1.82316e+08
72	7	0	Control	26742282229	24619883123	16557990700	16767994011	12490554341	12445791698	12553622319	10201757113	9024791920	8351032826	7895024526	4621870719	4199987591	4221484921	3825071305	3521352851	3017896027	3177556066	3129103209	2260067794	2351190938	2394194180	1387150190	1618221120	1092739399	1241668197	7.81242e+08	5.88038e+08	7.41566e+08	8.48921e+08	7.31563e+08	6.72327e+08	5.88485e+08	5.90321e+08	4.60781e+08	4.6375e+08	4.56801e+08	4.70749e+08	526941114	4.09762e+08	4.4231e+08	2.31292e+08	215832093	167581637	1.84323e+08	1.86838e+08
73	7	0	Control	25980797142	23959081393	18857269681	15470783401	13055340889	10808845080	12067196629	12716314436	10282344417	9587685473	7466111031	4984581441	3825913527	4414674738	3843979330	3927871254	2723108160	2859275315	3467149850	2501916651	2516934016	2242559696	1330174682	1419569819	1252776938	1094655204	6.65609e+08	6.51741e+08	6.41937e+08	8.66459e+08	6.59196e+08	6.75157e+08	5.30824e+08	5.40158e+08	466392272	3.64703e+08	4.30901e+08	4.51521e+08	3.76748e+08	440739186	3.81398e+08	2.3749e+08	166888628	1.82102e+08	2.0241e+08	1.57052e+08
74	7	0	Control	29091910224	24535805216	18353932660	15726907580	14944605384	11307572121	11633053583	10582184711	10887754042	7904870635	7111831391	5418195199	3632617747	4135247680	3535674199	3823872493	2522130088	2993658641	3448239908	2950391755	2621327087	2262018398	1503103637	1455277053	1146007502	1094015578	7.32899e+08	7.65181e+08	6.26202e+08	7.29781e+08	5.82569e+08	5.95991e+08	5.38042e+08	4.96106e+08	4.66026e+08	4.14321e+08	5.12921e+08	4.49206e+08	4.07058e+08	3.86261e+08	3.78019e+08	2.54008e+08	1.74674e+08	1.83753e+08	2.05001e+08	152870345
75	7	0	Control	25486238805	22985552843	16705489302	19368517711	16240757436	11617096335	12897475386	9696468309	9023510077	7610882370	9198519896	4663136274	4172763331	4715424856	3835311955	2852671427	2832341337	3347680607	2906757471	2338150691	2406050959	2012663034	1628046604	1655925335	1088882692	1217666013	8.68909e+08	7.81284e+08	765047812	7.1976e+08	5.52897e+08	5.82773e+08	5.15867e+08	4.81065e+08	5.33209e+08	4.86578e+08	5.21815e+08	4.37942e+08	4.41288e+08	2.7228e+08	3.62961e+08	2.49645e+08	2.28774e+08	180693860	1.84125e+08	183480398
76	7	0	Control	26315309156	23221758925	18225208359	15501500452	15851964565	12346744262	13687189336	8711542043	9619782359	8567293978	9929371325	4967971610	3902044208	4581312217	4180321644	2848988329	2491473707	2576513764	2778100670	2420220530	2347476305	2105680283	1512915465	1685786439	1249784689	1273255455	9.13194e+08	738482756	7.83489e+08	8.12221e+08	6.30854e+08	600864068	5.29425e+08	4.6644e+08	5.14614e+08	4.81022e+08	4.7332e+08	4.52272e+08	3.54709e+08	2.98034e+08	3.53994e+08	2.90008e+08	2.09916e+08	1.88586e+08	1.62751e+08	2.03383e+08
77	7	0	Control	31437016019	26383303440	15695557942	15922094805	13964135634	11385734623	13032303651	9113205491	9479165421	9806959442	9163030313	5300248988	4238867696	4542037053	4108821091	3214079080	2887510779	2452497537	2828032843	2370316238	2232211417	2228839016	1630231812	1536852182	1358036387	1245881102	1011426538	6.51751e+08	6.31873e+08	8.23988e+08	7.20183e+08	634244722	5.41919e+08	4.75864e+08	4.50794e+08	4.87629e+08	4.36699e+08	416804331	3.31292e+08	4.22222e+08	3.66028e+08	2.85089e+08	2.22034e+08	2.00778e+08	1.5166e+08	1.95568e+08
78	7	0	Control	35311824301	25788229050	15776816856	16545489259	15806171082	10862344083	11995362602	9378682004	8485366824	8062232868	7636191005	4585814529	4330770080	4880445594	3490481584	3096995218	3260763308	2296737190	3428187018	2749942234	2091799830	2133431087	1596123872	1499458232	1267252556	1166099510	1043419304	8.03324e+08	7.01882e+08	8.21742e+08	6.28702e+08	6.26385e+08	5.63599e+08	5.40524e+08	5.16672e+08	4.53966e+08	4.46779e+08	415474413	3.50786e+08	417327917	3.87943e+08	2.83389e+08	189727315	195431749	1.49219e+08	1.86003e+08
79	7	0	Control	33787849295	26300768524	16068094552	17318371241	16088300290	13058416747	10046695959	8637494817	8947040601	6950008260	6905410479	5020910005	3845518703	4303900120	3716572287	3978667802	3552081622	2577807365	3457355942	2611583736	2268379021	2137991980	1880320416	1612854618	1138135342	1063070310	1006840671	8.43603e+08	7.75038e+08	8.19999e+08	7.30237e+08	5.99324e+08	6.09398e+08	5.21767e+08	5.32287e+08	4.55931e+08	397355847	4.16123e+08	3.67327e+08	301158307	3.65023e+08	2.48623e+08	205904670	2.28919e+08	1.61762e+08	1.4944e+08
80	7	0	Control	29299561673	32332361590	18904870039	14367755177	17498698159	13590128902	9584756036	9451438115	7967687862	7577104068	7671816768	5031780328	4154524201	3850481411	4080509056	4184610963	3585863735	2494652998	3060695889	2536002588	2068306994	2309595821	1705650661	1761909574	1149067536	8.93257e+08	1046027691	7.56145e+08	729748674	9.29861e+08	8.0867e+08	7.28235e+08	6.0672e+08	5.23393e+08	5.40568e+08	4.20505e+08	4.10564e+08	4.4105e+08	4.03104e+08	3.47888e+08	342813430	281821782	2.47822e+08	1.91804e+08	144438521	1.56667e+08
81	7	0	Control	28094507498	27075950608	20003805461	12122477054	17156818993	13824905544	10348641049	9454137019	8046116632	8203333803	7400129561	4336614466	4494375889	3429726926	3252303090	3384137671	3192932002	2783249604	3028286868	2489943730	2454571314	2232181409	1683059068	1552591736	1298358292	1157199075	9.18734e+08	7.73207e+08	686342898	9.19517e+08	7.7903e+08	719264435	5.5674e+08	4.98122e+08	5.31859e+08	4.05181e+08	416538637	4.31284e+08	4.70711e+08	3.46551e+08	359054668	3.0469e+08	2.01333e+08	2.05537e+08	1.64901e+08	1.66494e+08
82	7	0	Control	24067520605	21759789326	20154682754	15274787498	15452212468	15100843509	9262536749	8864032427	8378458818	7010305896	8480939565	4401469635	4462367382	4123650944	3490374276	3903787647	2749583734	3301561708	3107906384	2711333336	2804790195	1993385446	1586366369	1425965429	1115935001	1391995037	8.23576e+08	7.65224e+08	728929001	8.83915e+08	8.73269e+08	6.37124e+08	5.83443e+08	5.56534e+08	4.83086e+08	4.36864e+08	4.14243e+08	5.6416e+08	4.5315e+08	3.87595e+08	3.85682e+08	2.90575e+08	1.98716e+08	2.29978e+08	1.8051e+08	189180451
83	7	0	Control	23689154526	22276781980	19331965066	14887870885	13325116683	16678472842	10617015966	7237477233	8878418608	7925195271	8616697953	4894143697	4936747109	4666953403	3330538508	3459003237	3836446735	3614542057	3201063556	2662669230	2884840774	2135589214	1692149468	1325354473	1223527646	9.79835e+08	7.11712e+08	790883123	7.87038e+08	7.90089e+08	7.04124e+08	4.96036e+08	6.05232e+08	5.11451e+08	4.97936e+08	4.59907e+08	3.67513e+08	4.74713e+08	3.74246e+08	4.1273e+08	3.84489e+08	286381826	1.80016e+08	2.32386e+08	1.52157e+08	1.70647e+08
84	7	0	Control	26311835767	24047681781	20743500651	15708300448	13776996850	12839861589	11316549370	8501607080	7689862407	8594455158	8477648090	6178700401	4736709818	3455222541	3914816283	3635652208	3607849293	3536462824	3514083103	2405316733	3190642640	2569741862	1597698235	1473235384	1335604900	9.97712e+08	6.5945e+08	7.87428e+08	6.77919e+08	7.43665e+08	7.55244e+08	606394208	5.14866e+08	4.64689e+08	474950391	4.01418e+08	4.40835e+08	4.05768e+08	4.5464e+08	3.93313e+08	427240144	320041197	1.73186e+08	2.87658e+08	1.90782e+08	1.59055e+08
85	7	0	Control	25928565930	24671205820	18852972974	13884725932	11944718051	12296458758	10211080406	9514781632	7471571157	7647547308	8230985374	6347879176	3451194165	3830611449	4033308588	4109720688	2859771418	3070539707	2900728587	2532855993	2779309951	2738274256	1918613121	1453807455	1323856450	9.9847e+08	6.98407e+08	7.79526e+08	9.3805e+08	7.33256e+08	7.59466e+08	6.42749e+08	5.33205e+08	5.97658e+08	4.12192e+08	4.47577e+08	595903876	3.51706e+08	4.80367e+08	3.98314e+08	4.21813e+08	3.72075e+08	1.76802e+08	2.26808e+08	1.8713e+08	1.85153e+08
86	7	0	Control	22721637228	23999103801	19759147382	15089413370	13235100462	12012129629	11769631514	10259566444	8945003082	8943719704	9548084115	5403530125	4242338027	4023508513	3629498776	3579584148	3318569109	2832185880	2722064405	2412344745	2249199399	2837842925	1947994982	1672025123	1252091124	1190718476	6.64853e+08	7.6987e+08	7.91483e+08	7.52815e+08	7.88792e+08	6.74027e+08	5.69796e+08	604981671	4.85724e+08	4.9001e+08	5.49137e+08	3.89105e+08	4.54992e+08	3.84906e+08	372895407	3.8035e+08	1.91816e+08	2.31458e+08	1.90373e+08	2.18171e+08
87	7	0	Control	21414652384	23439877872	21919016637	16253553081	14455612915	10597725723	12341476619	8788970531	8924098179	8482352793	8447340811	5278429383	4257463840	4568588466	3668583021	3786798860	3111438694	2983377766	2957292845	2079637072	2091217223	2269588525	1743560806	1658101027	1233790672	1013485205	7.47709e+08	6.88741e+08	8.82398e+08	9.20407e+08	6.38752e+08	8.27113e+08	532342714	5.26193e+08	5.14978e+08	5.60065e+08	4.92466e+08	3.99985e+08	4.28844e+08	3.69699e+08	3.95535e+08	3.16818e+08	1.93003e+08	2.19197e+08	1.92729e+08	1.63483e+08
88	7	0	Control	21406172882	22311253745	20393570026	15482470329	14813268914	10852004119	11753058017	8233005493	7917580964	7233241647	8090621468	5036087418	3884377919	3964035674	4402738221	3356388609	2572146674	2746753880	2780304053	2211854121	2032509887	2394107071	1443860867	1390680728	1144587591	9.55337e+08	7.18703e+08	7.26915e+08	9.26088e+08	7.68751e+08	6.18053e+08	7.14945e+08	6.52988e+08	4.3238e+08	4.34483e+08	534684347	4.7132e+08	3.97914e+08	3.99396e+08	3.57586e+08	3.34721e+08	2.7169e+08	1.779e+08	2.41084e+08	1.82149e+08	1.63651e+08
89	7	0	Control	22591134454	26584948544	20652678852	16001138950	15229687273	12654776870	12817799594	8478119105	7460598041	7487206946	7511789766	6000142360	3933246752	4079029496	4391971347	3192737876	3004903551	3011447317	2486525494	2211498395	2674343280	2349264603	1993704868	1726341744	1319186869	1068465406	7.81809e+08	725307914	7.21403e+08	8.32763e+08	6.63752e+08	7.26288e+08	5.84399e+08	3.99185e+08	4.05823e+08	4.54192e+08	4.69162e+08	4.13887e+08	3.98148e+08	3.38454e+08	3.74073e+08	2.71678e+08	2.17811e+08	2.28421e+08	1.87788e+08	1.6091e+08
90	7	0	Control	23658283656	28142361151	20072843377	18135316764	13902342264	12041235661	14340823258	8131361731	8453862663	8427928572	7599021855	5117304617	3908746710	3765013207	3690035575	3325251167	2744881326	2937349637	2703038977	2123877725	2756611116	1623268102	1719703140	1638863840	1141956978	1055520745	7.51111e+08	7.64898e+08	6.61553e+08	7.82278e+08	8.18655e+08	7.12826e+08	5.18527e+08	5.42652e+08	3.95137e+08	5.39485e+08	4.91139e+08	4.24197e+08	3.3821e+08	3.38662e+08	4.00049e+08	2.90627e+08	2.53339e+08	2.52489e+08	168202041	1.42524e+08
91	7	0	Control	27187870106	31174672356	16984899964	18219175901	13273740680	11108944245	13433586088	8483980044	10049393997	6887119103	10016399417	6051813899	3852775430	3665411875	3240096186	3220260335	2927024727	2638305231	2536504799	2188961603	2804284435	1726710754	1746193789	1376812462	1152800554	1138186529	802042863	7.826e+08	6.15526e+08	7.02633e+08	7.3053e+08	6.27333e+08	6.47388e+08	588752907	4.66115e+08	5.00995e+08	4.5939e+08	4.71364e+08	3.4939e+08	3.33383e+08	3.81113e+08	2.56484e+08	2.19959e+08	221607098	1.43541e+08	1.49947e+08
92	7	0	Control	29235404925	30606044286	15964531815	16968232560	14765600744	10665516856	12014459607	9431376313	9646588280	8208276615	9698371337	5910464322	3693592662	3664338356	4021164701	3516421005	3046773561	2583960584	3009105937	2695824799	2346806099	2121255916	1726520700	1484636731	1062815300	1047941277	8.21576e+08	7.40014e+08	7.03089e+08	7.00648e+08	7.31274e+08	5.13129e+08	5.49079e+08	7.12048e+08	5.9012e+08	4.64799e+08	4.20154e+08	4.68612e+08	4.16163e+08	3.26741e+08	3.98058e+08	2.78184e+08	2.14894e+08	2.01588e+08	1.53476e+08	1.9599e+08
93	7	0	Control	25361592870	32085056633	16343777570	18694751719	14935252194	11270488139	11096573177	8967856389	9766859064	9194315884	10217230919	5135055913	3966294794	4344943307	3375056186	4277431893	4060038897	3141175769	2149928017	2704644130	2458017467	2099513082	1893283879	1378147959	1252279695	1051384997	6.64431e+08	7.24408e+08	7.28863e+08	6.81701e+08	6.7745e+08	6.52832e+08	5.48439e+08	5.99261e+08	5.19435e+08	5.60877e+08	4.61397e+08	4.15541e+08	4.52282e+08	4.26702e+08	4.20393e+08	2.82127e+08	2.37348e+08	2.05602e+08	1.7301e+08	1.51906e+08
94	7	0	Control	24207083865	26534153702	17972729253	17761940200	13664914588	10831716554	10363279597	7972560510	7579380420	8064658707	9440624451	5312208818	4767288062	4210351652	3021506522	3710271090	3406937722	3154036848	2055401729	2324668667	2372199171	2291443829	1580621963	1609462939	1245131012	1117482582	6.62344e+08	8.11288e+08	6.46507e+08	6.89216e+08	680467938	6.75446e+08	5.03587e+08	5.0053e+08	3.94723e+08	4.64447e+08	4.44723e+08	3.94752e+08	4.51584e+08	4.41015e+08	3.82826e+08	2.66907e+08	2.1813e+08	2.05113e+08	1.84897e+08	1.60613e+08
95	7	0	Control	26351103332	24013915946	16743362769	14964908693	14322310714	11599141197	11162141924	9419815322	9406570228	7500434854	8316079337	5614272433	3982824014	4522948391	3222430835	3270490754	3155522328	3162148040	2676280106	2222894596	2231408338	2402548113	1802359687	1422496199	1163586630	1169556497	7.22294e+08	6.53503e+08	7.26063e+08	7.21736e+08	7.49659e+08	591005776	5.44562e+08	620466927	4.62531e+08	452542947	4.20839e+08	3.64681e+08	4.80759e+08	4.49901e+08	3.85906e+08	2.80183e+08	2.31492e+08	2.07875e+08	2.06369e+08	1.48769e+08
96	7	0	Control	20590465653	22930955773	19617092434	15062668779	15864192297	13515968752	11402586175	9980618776	8096340544	7327079241	8674714139	6382899535	3390156328	4392957850	3727183820	3484006176	2795801470	3212179921	2808552721	2518941912	2090127497	1920438180	1805384608	1490977813	1086938394	1059252861	7.54645e+08	6.20079e+08	8.30523e+08	6.5023e+08	6.4865e+08	5.86639e+08	5.73119e+08	6.53989e+08	4.32802e+08	4.45174e+08	409839008	354402858	5.08222e+08	3.87729e+08	4.25581e+08	3.34423e+08	2.36024e+08	1.91671e+08	1.89124e+08	1.66426e+08
97	7	0	Control	24222898631	21375295591	19743013075	15263840706	15312133626	13036100435	12458100541	9827651040	9805331754	8053264542	8777825540	5791985488	5060962247	4149055358	3571090038	4122688530	3159790937	2940706632	2652042495	2941993627	2039370327	2323733836	1711295632	1265791515	1024284830	9.51353e+08	9.14941e+08	7.14657e+08	8.98772e+08	6.77226e+08	6.63993e+08	5.90547e+08	5.68463e+08	5.05198e+08	4.54001e+08	4.57237e+08	4.31106e+08	4.17222e+08	3.53455e+08	3.65703e+08	4.35655e+08	3.02691e+08	2.31925e+08	2.26454e+08	174050667	1.78134e+08
98	7	0	Control	28348983361	20171195741	17451840036	13816506610	14457881340	11904602001	11450172784	9616310710	8388832884	7705345053	7338728268	4695478402	4290725523	4380111246	4544271361	3509896571	2932034883	3302501803	2850414592	2704797388	2120119335	2449550410	1722225231	1206721341	1125558126	8.71485e+08	7.44957e+08	6.38226e+08	7.32003e+08	6.62524e+08	8.29423e+08	6.57975e+08	5.98395e+08	508353521	4.71777e+08	394874497	4.48991e+08	3.63032e+08	4.43522e+08	3.75615e+08	4.0356e+08	2.94092e+08	2.34449e+08	1.53285e+08	1.88435e+08	2.07113e+08
99	7	0	Control	24792376691	22134905655	17639556352	12573357449	16871453231	11627226638	9578120143	11546107465	8091447646	7513377347	8206563100	5368233937	4815172354	4684902559	4405991597	3411647081	3076100364	3235798179	3263080545	2250567094	2177642837	2353381265	1509565667	1272832154	1021265733	7.7686e+08	7.76612e+08	6.04663e+08	6.85833e+08	5.90332e+08	6.96656e+08	7.08032e+08	6.13911e+08	5.31602e+08	5.05222e+08	3.94199e+08	4.47382e+08	3.03437e+08	3.54525e+08	3.79457e+08	392380928	3.76157e+08	2.22643e+08	1.53009e+08	1.9813e+08	1.72452e+08
100	7	0	Control	28743890731	27128010000	17503688687	15742373782	16841273725	11988959849	12141456943	10472775035	9081949012	7108565386	6942243345	5299286667	4574146768	4460727549	4177744915	4057893190	3132687713	2788621076	2980588609	2350721937	1978389118	2423081849	1431562241	1319589337	1046403197	9.78676e+08	6.9116e+08	6.80785e+08	707292219	5.97349e+08	606423776	5.85276e+08	4.94454e+08	499206917	4.45747e+08	4.6194e+08	4.18603e+08	3.82948e+08	4.26778e+08	4.13218e+08	3.7476e+08	350318641	1.99812e+08	2.16192e+08	1.56391e+08	1.95088e+08
1	8	0	Control	26231382016	25141561034	17569953317	15372034690	14300401471	12364541848	11832349525	10331661760	9247749094	8753316508	8146707949	5190988205	4217916348	4139276179	3927367864	3271869623	3135625896	3052719858	2712971174	2551284071	2429864630	2196613078	1602246027	1539027161	1142231637	1087983290	7.86649e+08	7.60359e+08	7.30539e+08	726275559	6.916e+08	6.12821e+08	5.54135e+08	5.25039e+08	4.62427e+08	4.4691e+08	4.31548e+08	4.243e+08	4.2188e+08	4.07917e+08	3.91716e+08	2.94788e+08	2.06436e+08	2.01231e+08	1.75036e+08	1.72807e+08
2	8	0	Control	26231382016	25141561034	17569953317	15372034690	14300401471	12364541848	11832349525	10331661760	9247749094	8753316508	8146707949	5190988205	4217916348	4139276179	3927367864	3271869623	3135625896	3052719858	2712971174	2551284071	2429864630	2196613078	1602246027	1539027161	1142231637	1087983290	7.86649e+08	7.60359e+08	7.30539e+08	726275559	6.916e+08	6.12821e+08	5.54135e+08	5.25039e+08	4.62427e+08	4.4691e+08	4.31548e+08	4.243e+08	4.2188e+08	4.07917e+08	3.91716e+08	2.94788e+08	2.06436e+08	2.01231e+08	1.75036e+08	1.72807e+08
3	8	0	Control	25106151247	28841512726	19542296795	20200150742	15468898794	11421355188	11306952730	8650540992	10119583384	8160201309	9282111796	5426515598	3938134135	4205914891	3786778487	3070258706	2994702148	2870602136	2607903964	2467820072	2707135577	2177455935	1607925501	1567704493	1205512799	1020806213	6.7445e+08	8.61873e+08	8.68374e+08	5.70328e+08	8.06111e+08	6.35926e+08	4.73006e+08	4.83404e+08	4.46672e+08	4.64435e+08	4.1759e+08	4.19086e+08	5.02389e+08	4.03315e+08	4.50184e+08	3.24685e+08	2.13157e+08	1.75197e+08	1.75289e+08	1.58965e+08
4	8	0	Control	27529320343	28108553872	20742386536	19242647669	15540038520	13410206603	10457871864	9030680017	10400890956	8015260268	8340196320	5067804046	4582499440	4350373320	3211576647	3185140249	2804332671	2825083834	2979749636	2654651798	2740162358	2311527442	1887893964	1441632041	1254942031	1098587364	6.06052e+08	8.58005e+08	7.87474e+08	6.19603e+08	6.85619e+08	6.94152e+08	5.84561e+08	4.47575e+08	4.66101e+08	4.74494e+08	4.05604e+08	3.7074e+08	4.95003e+08	4.15529e+08	4.30727e+08	2.79425e+08	2.185e+08	2.07333e+08	1.72147e+08	1.68915e+08
5	8	0	Control	28950333305	22127370563	21628803175	17185172318	14163786997	12569664614	12371885077	11031233990	9594091324	7578441408	8094851829	5760913897	4532122436	4696541457	4050686831	3321362069	2619488563	2755244217	2894458458	2630467878	2248634987	2181289050	1627118847	1249861537	9.63937e+08	1141055775	6.68546e+08	726052485	1032690215	7.16572e+08	6.968e+08	6.46509e+08	5.81758e+08	4.82046e+08	5.19877e+08	4.23888e+08	4.12296e+08	3.74105e+08	4.88841e+08	3.54323e+08	4.19036e+08	268908131	2.12993e+08	200057891	1.71483e+08	1.69672e+08
6	8	0	Control	22738133243	21180662417	22719484712	15754091866	16923241968	12684693015	13300866503	10446291166	9465894408	9689875576	9438776851	5307917246	5075187790	4259959779	3582657413	2771536314	2638288550	3073431114	2555813390	2980349241	2085119653	2060228872	1668707204	1463749610	1000090443	1071534832	7.63354e+08	7.81656e+08	7.84007e+08	8.36361e+08	7.50177e+08	638435539	5.8201e+08	4.39736e+08	4.73355e+08	4.23475e+08	3.48444e+08	4.27728e+08	4.13647e+08	3.45699e+08	3.8366e+08	2.89667e+08	1.68358e+08	2.11758e+08	1.91754e+08	156954699
7	8	0	Control	24520219687	20502980764	20787684518	18338943789	15439074977	13309849340	10309638934	9422936922	9468517281	9822738190	9146183565	6666936924	5436129040	4841554274	3562615247	3090093944	2432386974	3075748894	2829679292	2733646293	2335850175	1807904704	1918659054	1458829102	1199735872	1066165999	783362261	7.6991e+08	7.63027e+08	7.8084e+08	7.03732e+08	660426646	581695442	4.39355e+08	4.44533e+08	416456424	4.50317e+08	4.13306e+08	4.20019e+08	3.89134e+08	3.30008e+08	3.56164e+08	1.74591e+08	2.12971e+08	1.97385e+08	1.36309e+08
8	8	0	Control	26969216254	24345124226	19119293745	17440385645	14270777409	14665260488	9360835261	9252581442	8727300548	10195107781	8998391569	5304810864	5154399066	4823466753	4081437622	3672995389	2943316271	3467545723	2388128794	2653325267	2734580018	1995023175	1834184143	1545815474	1010937737	1093219951	7.72271e+08	7.03331e+08	5.76812e+08	6.52198e+08	7.52833e+08	5.08963e+08	6.29976e+08	4.47998e+08	5.16403e+08	4.40387e+08	4.57623e+08	4.36606e+08	4.28338e+08	3.86077e+08	3.29883e+08	3.96064e+08	2.00963e+08	2.04811e+08	1.69148e+08	140465397
9	8	0	Control	24378937881	21632250379	21323321620	17701773790	13761888344	15695435388	12359449565	9617464710	9336408371	9965276993	8641198331	5889974808	4074366038	4008052732	3995698449	3294784300	3067286324	2989163179	2908864163	2786604670	3293414896	1719724352	1880800821	1475815188	1120668728	1184452088	7.57636e+08	7.18278e+08	6.79653e+08	5.99579e+08	6.56117e+08	628013740	5.72726e+08	5.3319e+08	4.79397e+08	415083212	5.24132e+08	4.488e+08	435185482	3.98787e+08	3.74219e+08	3.58262e+08	1.66807e+08	2.44211e+08	1.4003e+08	1.63086e+08
10	8	0	Control	26307715625	22343547480	19623466035	16746102528	13990495019	14306783572	11966532006	11026626612	9979567916	9720534988	9638419636	4980016756	4137152167	3867241506	3761408823	3320303889	3166979750	3135619237	2859834494	2803140443	2544693320	1983304142	1715979083	1723037861	1115133076	1342903419	7.94823e+08	7.65633e+08	7.39914e+08	6.75173e+08	6.14631e+08	6.98066e+08	5.52369e+08	604029774	4.15347e+08	3.93387e+08	3.36081e+08	3.95397e+08	4.30729e+08	3.97478e+08	418377159	3.03476e+08	1.80458e+08	2.31952e+08	1.93411e+08	145673224
11	8	0	Control	23410275209	22353657700	19689931585	16244145817	13614843972	12862876056	11051426779	10039166414	9954656144	8693361316	9499135798	4842698335	4147678140	4154707755	3650228203	2550211221	2764910140	2914032633	3171337956	2635354585	2652717686	1873533749	1591212388	1466651954	1046915358	1258305183	7.78289e+08	7.96107e+08	7.22828e+08	6.70703e+08	7.77707e+08	6.42018e+08	5.41774e+08	5.07956e+08	3.80218e+08	3.97777e+08	3.49025e+08	4.10664e+08	4.10354e+08	3.52071e+08	4.23809e+08	2.48776e+08	1.56247e+08	2.42877e+08	1.53457e+08	1.78314e+08
12	8	0	Control	29126423525	25049815095	17712699451	17720587141	11659310960	12499907326	11709803740	10972911165	9007578382	9171907716	9046235590	4612274224	4716863264	4467060836	3833945487	3286594616	2431009361	2704695685	3108624489	2700379872	2654609965	2096622720	1943416746	1572241788	1180218217	1250699632	8.09173e+08	8.35008e+08	5.9435e+08	7.53243e+08	5.80031e+08	7.28478e+08	5.77541e+08	5.14935e+08	3.62272e+08	3.9213e+08	3.69114e+08	3.67616e+08	4.1955e+08	4.53809e+08	357650764	2.88615e+08	2.54009e+08	2.12726e+08	1.28896e+08	2.024e+08
13	8	0	Control	27193111900	26715572345	15231522888	16422160334	12179909991	14997286402	11992423641	11238225801	8688214000	6997401614	9385550797	4826709781	4504145289	3952674837	3835218945	3318247686	2521836316	2730780554	2888788124	2889125049	2331457535	1844940504	1958455981	1454251612	1143541361	9.31035e+08	8.37307e+08	7.4096e+08	5.66117e+08	7.33523e+08	5.25433e+08	7.09137e+08	6.17249e+08	5.62431e+08	3.07031e+08	3.66718e+08	3.26502e+08	3.98757e+08	3.83608e+08	3.91894e+08	4.00183e+08	3.48742e+08	2.39019e+08	2.0658e+08	1.68912e+08	186554198
14	8	0	Control	23982344932	26031645401	17075597806	15160421256	16145205924	12355692269	10997767189	11418091918	8894981701	7605491876	9435208719	5376767295	4623098915	3751474566	3715464946	3438587685	2723264960	3179907438	3174836104	3162659011	2391504716	2170812432	1905895153	1307333902	1148964649	1006537563	8.99107e+08	8.12801e+08	6.83102e+08	6.73565e+08	6.86525e+08	6.70173e+08	5.66998e+08	5.56693e+08	3.33195e+08	3.82608e+08	4.09939e+08	3.56874e+08	4.75186e+08	366564908	3.37872e+08	2.60259e+08	1.84684e+08	2.01454e+08	1.8054e+08	1.75412e+08
15	8	0	Control	29224500824	28690539187	16344662138	12130413773	15626565726	11905765944	13334784329	11786042201	9144936637	9049360650	9396805401	4983500946	4468263520	4339222921	3954979943	3263772465	2688190404	3710349660	2496212250	2849046555	2453691898	1940278751	1799016645	1579818379	1221386780	1071388196	8.63324e+08	8.04576e+08	5.59034e+08	7.28071e+08	7.35023e+08	756971509	6.64733e+08	6.60941e+08	4.21376e+08	3.98793e+08	4.43527e+08	4.41621e+08	4.42288e+08	3.52114e+08	3.07565e+08	2.68367e+08	1.90914e+08	184986140	1.88268e+08	1.70972e+08
16	8	0	Control	29997439223	31146454986	16151916761	13089188310	14662878398	11232866146	12152132447	12639159844	8772668832	9658832075	8878537462	6182480375	4435611066	3779300947	3752742696	3901150543	2807406383	3247784723	2605963822	2958944338	2482603711	1867175972	1776022350	1809993196	1155206415	1184858608	6.23664e+08	8.25209e+08	5.60655e+08	7.35557e+08	7.96891e+08	5.98106e+08	5.3445e+08	6.0147e+08	5.00842e+08	4.10845e+08	3.9332e+08	4.28484e+08	4.14241e+08	3.35005e+08	3.35618e+08	3.02987e+08	1.99135e+08	1.89868e+08	197321140	1.69011e+08
17	8	0	Control	31488166637	25869581933	20852567072	15652081058	16245635794	13642488695	11067670700	12884177914	8978505356	8237800191	8624243704	6417020282	3930230378	4043917261	3921671165	3528533048	3384363013	3081940173	3210101687	2522611234	2417477536	2103390844	1572144860	1650846935	1037806845	1168186118	5.34439e+08	725762383	5.84344e+08	7.85094e+08	7.79356e+08	7.30305e+08	5.82747e+08	5.98889e+08	5.10794e+08	3.79111e+08	3.48043e+08	4.00842e+08	4.6694e+08	3.2727e+08	3.21523e+08	3.28004e+08	1.71481e+08	2.22905e+08	1.70516e+08	1.59686e+08
18	8	0	Control	28818139531	24352010320	22686994269	14088508328	12405479368	13872235951	14538415676	12497418883	9550770771	8162246160	8212114331	4734645892	4099050300	4701135309	4017186834	3375748560	2996458653	2940081174	3273842140	2529244424	2442820534	2419976543	1787561490	2030818610	1087227713	1106251813	642882525	7.8576e+08	5.81233e+08	6.0412e+08	686031885	7.70881e+08	616141708	5.35167e+08	5.00542e+08	3.36496e+08	3.88897e+08	4.43027e+08	4.86816e+08	3.77359e+08	3.2985e+08	3.39678e+08	1.84945e+08	2.01768e+08	1.49119e+08	1.56364e+08
19	8	0	Control	30280563521	24033365451	17946311887	14017626392	11756818370	13238241533	15668180539	11478890772	8780646896	8236482953	8209449072	4212254908	4266389681	4683958417	3612581945	3131019763	2976599212	2879948043	3512290244	2308097368	2342187574	2203803227	1859712917	1651605882	1080915520	1043583649	645450827	8.38281e+08	6.70329e+08	6.31389e+08	6.63254e+08	6.21742e+08	539971851	3.94677e+08	4.828e+08	4.23359e+08	3.80381e+08	5.80741e+08	3.47411e+08	3.77487e+08	3.61526e+08	3.64369e+08	201819083	1.9344e+08	1.54477e+08	1.56595e+08
20	8	0	Control	31945050916	24009517574	15732720771	14886288217	13119766770	12732143894	14019138837	11670327893	8377554318	7800700612	8861747249	4881508953	3813810574	4069787738	3877669537	2950545007	3217364062	2379120421	3161262437	2582523050	2719055701	2315956404	1672112538	1396484770	1109975901	1200044576	6.91153e+08	7.42641e+08	5.42459e+08	740264734	6.10519e+08	5.42487e+08	5.34075e+08	4.36613e+08	4.51414e+08	4.71514e+08	3.97201e+08	4.68358e+08	3.91384e+08	3.77899e+08	3.49667e+08	3.47683e+08	1.93191e+08	1.86556e+08	165147318	1.45855e+08
21	8	0	Control	30774660597	22902107334	18713874222	15007840763	15084254216	13550471664	14363338244	10285896398	9358638082	9184710141	8536412979	4622661757	3944304852	3454038685	3888831034	4061243898	3020940693	3035652715	2861379976	2450058179	3000201204	2272917624	1726972644	1455686235	1079420365	1188318969	7.37785e+08	7.39766e+08	6.02616e+08	6.91382e+08	5.82187e+08	6.57255e+08	5.06378e+08	4.53048e+08	4.43276e+08	4.85755e+08	3.99235e+08	4.53255e+08	3.70757e+08	4.36412e+08	4.09633e+08	3.90821e+08	2.31447e+08	2.36526e+08	1.64524e+08	1.25142e+08
22	8	0	Control	31511966270	23159086035	16450339572	14654164478	14923063809	11789455791	12813841705	10470713315	8056822169	8751222624	7143665221	5172381995	4004252386	3904648151	4162232598	3624828542	3822631302	2725119790	2589531678	2626138790	2350933287	2031677390	1581837184	1500322350	1141333692	1202563752	6.92094e+08	7.79418e+08	6.55501e+08	6.57284e+08	5.36201e+08	6.46058e+08	541338515	5.08485e+08	4.18059e+08	4.73059e+08	4.73866e+08	3.97754e+08	4.30501e+08	4.4503e+08	4.8266e+08	3.97524e+08	2.24852e+08	1.86986e+08	1.78547e+08	1.59462e+08
[truncated: 1,278 more rows]
[truncated: 45 more columns]

## Sheet: simulated_data_simple
Time	id	intervention	group	Firmicutes_Clostridia_Clostridiales_Lachnospiraceae_Blautia	Firmicutes_Clostridia_Clostridiales_Ruminococcaceae_uncultured	Firmicutes_Clostridia_Clostridiales_Lachnospiraceae_IncertaeSedis	Proteobacteria_Betaproteobacteria_Burkholderiales_Burkholderiaceae_Burkholderia	Firmicutes_Bacilli_Bacillales_FamilyXIIncertaeSedis_Gemella	Proteobacteria_Betaproteobacteria_Burkholderiales_Oxalobacteraceae_Oxalobacter	Firmicutes_Clostridia_Clostridiales_Lachnospiraceae_Shuttleworthia	Firmicutes_Clostridia_Clostridiales_Lachnospiraceae_Oribacterium	Firmicutes_Negativicutes_Selenomonadales_Veillonellaceae_Anaerospora
[truncated: 2,000 more rows]

[truncated: 1 more sheets: qPCR_raw_data]
